# Supplementary material for: Transcriptional adaptations following exercise in Thoroughbred horse skeletal muscle highlights molecular mechanisms that lead to muscle hypertrophy
Source: BMC Genomics. 2009 Dec 30;10:638. doi: 10.1186/1471-2164-10-638 (PMC2812474; doi:10.1186/1471-2164-10-638)
Supplement: Additional file 2 — Gene expression a T1. Excel file containing GenBank IDs, log fold changes, unadjusted and adjusted p-values and annotation where available for all probes on the array. [file 1471-2164-10-638-S2.XLS]

## Sheet: Sheet1
GenBank ID	logFC	P.Value	adj.P.Val	horse gene name	horse gene id	human ensembl gene(s)	human gene name(s)	human entrez id(s)
CX592099	0.0466418	0.637704	0.999107	SFRS9	ENSECAG00000009116	ENSG00000111786	SFRS9	8683
CX592100	0.073169	0.495201	0.999107	#N/A	#N/A	#N/A	#N/A	#N/A
CX592101	-0.0207556	0.555755	0.999107	CTNNA1	ENSECAG00000023991	ENSG00000044115	CTNNA1	1495
CX592102	-0.0355952	0.387175	0.997544	#N/A	#N/A	#N/A	#N/A	#N/A
CX592103	0.187193	0.00308846	0.996768	CD19	ENSECAG00000024105	ENSG00000177455	CD19	930
CX592104	-0.0197991	0.447076	0.997544	TOR1A	ENSECAG00000013990	ENSG00000136827	TOR1A	1861
CX592106	0.0150564	0.76251	0.999107	WWC3	ENSECAG00000013186	ENSG00000047644	WWC3	55841
CX592107	0.142687	0.0668928	0.996768	MLF2	ENSECAG00000022587	ENSG00000089693	MLF2	8079
CX592108	0.0731529	0.232558	0.996768	#N/A	#N/A	#N/A	#N/A	#N/A
CX592109	-0.0176461	0.603069	0.999107	DHDH	ENSECAG00000014872	ENSG00000104808	DHDH	27294
CX592110	0.00104292	0.985218	0.999107	FBXO7	ENSECAG00000009510	ENSG00000100225	FBXO7	25793
CX592111	0.0989986	0.0792195	0.996768	0	ENSECAG00000023559	0	0	0
CX592112	0.012366	0.715027	0.999107	AOF2	ENSECAG00000019669	ENSG00000004487	AOF2	23028
CX592114	-0.0467319	0.122235	0.996768	ZFAND3	ENSECAG00000017336	ENSG00000156639	ZFAND3	60685
CX592115	-0.0156679	0.691584	0.999107	#N/A	#N/A	#N/A	#N/A	#N/A
CX592116	0.0188745	0.749256	0.999107	SF3A1	ENSECAG00000023962	ENSG00000099995	SF3A1	10291
CX592117	-0.0112974	0.665488	0.999107	ADAMTS6	ENSECAG00000021974	ENSG00000049192	ADAMTS6	11174
CX592118	0.0645426	0.466639	0.997544	NINJ1	ENSECAG00000014267	ENSG00000131669	NINJ1	4814
CX592119	0.0264092	0.302037	0.996768	SNX8	ENSECAG00000023641	ENSG00000106266	SNX8	29886
CX592121	-0.0201961	0.599836	0.999107	DNTTIP1	ENSECAG00000023151	ENSG00000101457	DNTTIP1	116092
CX592122	-0.203442	0.0807088	0.996768	PTBP1	ENSECAG00000018845	ENSG00000011304	PTBP1	5725
CX592123	0.0736497	0.13577	0.996768	MEA1	ENSECAG00000022566	ENSG00000124733	MEA1	4201
CX592127	0.1062	0.0380076	0.996768	0	ENSECAG00000018754	0	0	0
CX592128	0.0347518	0.816201	0.999107	CPE	ENSECAG00000009256	ENSG00000109472	CPE	1363
CX592130	0.0121988	0.71643	0.999107	EGLN2	ENSECAG00000001627	ENSG00000171570	EGLN2	112398
CX592132	-0.027255	0.594287	0.999107	#N/A	#N/A	#N/A	#N/A	#N/A
CX592133	-0.0411603	0.19504	0.996768	SP3	ENSECAG00000013930	ENSG00000172845	SP3	6670
CX592135	-0.00883478	0.852805	0.999107	#N/A	#N/A	#N/A	#N/A	#N/A
CX592138	0.0151792	0.648954	0.999107	#N/A	#N/A	#N/A	#N/A	#N/A
CX592139	-0.00511566	0.925753	0.999107	CCDC56	ENSECAG00000023640	ENSG00000183978	CCDC56	28958
CX592142	-0.0301852	0.605379	0.999107	KIAA1128	ENSECAG00000014169	ENSG00000107771	KIAA1128	54462
CX592143	-0.0463993	0.190909	0.996768	OSTF1	ENSECAG00000019624	ENSG00000134996	OSTF1	26578
CX592144	-0.0494363	0.303162	0.996768	#N/A	#N/A	#N/A	#N/A	#N/A
CX592145	0.0706836	0.036944	0.996768	Q6VCR7_HORSE	ENSECAG00000005863	ENSG00000163931	TKT	7086
CX592146	-0.0133312	0.781826	0.999107	EIF2B2	ENSECAG00000000332	ENSG00000119718	EIF2B2	8892
CX592148	-0.157632	0.124176	0.996768	#N/A	#N/A	#N/A	#N/A	#N/A
CX592150	0.0237696	0.748103	0.999107	#N/A	#N/A	#N/A	#N/A	#N/A
CX592151	-0.0719446	0.192382	0.996768	NP_001075989.1	ENSECAG00000019421	ENSG00000125965	GDF5	8200
CX592152	-0.0289451	0.563588	0.999107	ANK2	ENSECAG00000024436	ENSG00000145362	ANK2	287
CX592153	0.0356933	0.435577	0.997544	Q6X9Y0_HORSE	ENSECAG00000016439	ENSG00000168610	STAT3	6774
CX592154	-0.0151084	0.87097	0.999107	FNDC3B	ENSECAG00000019423	ENSG00000075420	FNDC3B	64778
CX592155	-0.015248	0.815857	0.999107	#N/A	#N/A	#N/A	#N/A	#N/A
CX592156	-0.012609	0.634229	0.999107	#N/A	#N/A	#N/A	#N/A	#N/A
CX592157	-0.0750573	0.128122	0.996768	HEXB	ENSECAG00000011657	ENSG00000049860	HEXB	3074
CX592158	-0.0469651	0.446515	0.997544	#N/A	#N/A	#N/A	#N/A	#N/A
CX592161	-0.00346991	0.904338	0.999107	MRPL44	ENSECAG00000013948	ENSG00000135900	MRPL44	65080
CX592162	-0.0241897	0.704461	0.999107	#N/A	#N/A	#N/A	#N/A	#N/A
CX592164	-0.0147601	0.639142	0.999107	0	ENSECAG00000008678	0	0	0
CX592165	0.0452474	0.23865	0.996768	#N/A	#N/A	#N/A	#N/A	#N/A
CX592168	-0.000799572	0.979615	0.999107	#N/A	#N/A	#N/A	#N/A	#N/A
CX592169	-0.0483647	0.116769	0.996768	#N/A	#N/A	#N/A	#N/A	#N/A
CX592170	0.0410734	0.519585	0.999107	DHX38	ENSECAG00000000526	ENSG00000140829	DHX38	9785
CX592171	-0.111255	0.162838	0.996768	#N/A	#N/A	#N/A	#N/A	#N/A
CX592173	-0.00216902	0.918782	0.999107	#N/A	#N/A	#N/A	#N/A	#N/A
CX592176	0.0405084	0.505766	0.999107	#N/A	#N/A	#N/A	#N/A	#N/A
CX592178	-0.0394287	0.290535	0.996768	#N/A	#N/A	#N/A	#N/A	#N/A
CX592180	-0.107798	0.118184	0.996768	ZMYM1	ENSECAG00000010248	ENSG00000197056	ZMYM1	79830
CX592182	-0.025424	0.623415	0.999107	CRELD1	ENSECAG00000014826	ENSG00000163703	CRELD1	78987
CX592183	-0.0416105	0.147933	0.996768	#N/A	#N/A	#N/A	#N/A	#N/A
CX592184	-0.0697699	0.274248	0.996768	TRPC1	ENSECAG00000018048	ENSG00000144935	TRPC1	7220
CX592185	-0.0327956	0.378974	0.997544	0	ENSECAG00000019916	0	0	0
CX592186	-0.0780022	0.0807401	0.996768	#N/A	#N/A	#N/A	#N/A	#N/A
CX592187	-0.0344298	0.612609	0.999107	RAD23A	ENSECAG00000024607	ENSG00000179262	RAD23A	5886
CX592190	-0.083092	0.123715	0.996768	AKR1B1	ENSECAG00000014271	ENSG00000085662	AKR1B1	231
CX592191	-0.0380631	0.411291	0.997544	FBXL10	ENSECAG00000021840	ENSG00000089094	FBXL10	84678
CX592192	-0.0208588	0.437274	0.997544	#N/A	#N/A	#N/A	#N/A	#N/A
CX592194	-0.022854	0.632926	0.999107	#N/A	#N/A	#N/A	#N/A	#N/A
CX592197	-0.0130345	0.875826	0.999107	#N/A	#N/A	#N/A	#N/A	#N/A
CX592199	0.0842863	0.131616	0.996768	HIST1H1C	ENSECAG00000024980	ENSG00000187837	HIST1H1C	3006
CX592200	-0.00993635	0.751587	0.999107	FKBP14	ENSECAG00000024710	ENSG00000106080	FKBP14	55033
CX592202	-0.0449539	0.266171	0.996768	#N/A	#N/A	#N/A	#N/A	#N/A
CX592203	-0.0461926	0.345508	0.997544	#N/A	#N/A	#N/A	#N/A	#N/A
CX592204	0.0110611	0.944653	0.999107	CAZA2_HORSE	ENSECAG00000021693	ENSG00000198898	CAPZA2	830
CX592205	0.00282765	0.946198	0.999107	#N/A	#N/A	#N/A	#N/A	#N/A
CX592206	-0.0284727	0.407694	0.997544	PDZRN3	ENSECAG00000014864	ENSG00000121440	PDZRN3	23024
CX592207	-0.00985479	0.697264	0.999107	NELL2	ENSECAG00000025101	ENSG00000184613	NELL2	4753
CX592208	-0.101567	0.388354	0.997544	PWP1	ENSECAG00000022620	ENSG00000136045	PWP1	11137
CX592210	-0.00777263	0.914202	0.999107	CHPT1	ENSECAG00000019000	ENSG00000111666	CHPT1	56994
CX592211	-0.0426035	0.500561	0.999107	#N/A	#N/A	#N/A	#N/A	#N/A
CX592212	0.0185431	0.666387	0.999107	Q6IED7_HORSE	ENSECAG00000000500	ENSG00000126709	IFI6	2537
CX592213	0.0429314	0.324767	0.996768	#N/A	#N/A	#N/A	#N/A	#N/A
CX592214	-0.0012053	0.980176	0.999107	#N/A	#N/A	#N/A	#N/A	#N/A
CX592215	-0.00483566	0.912233	0.999107	TBC1D1	ENSECAG00000022162	ENSG00000065882	TBC1D1	23216
CX592217	-0.0236441	0.448542	0.997544	#N/A	#N/A	#N/A	#N/A	#N/A
CX592218	-0.00074256	0.990577	0.999107	TCEB3	ENSECAG00000018195	ENSG00000011007	TCEB3	6924
CX592220	0.00720589	0.940467	0.999107	CXCL16	ENSECAG00000018406	ENSG00000161921	CXCL16	58191
CX592221	-0.142021	0.0337955	0.996768	FBXO9	ENSECAG00000007346	ENSG00000112146	FBXO9	26268
CX592222	-0.0352755	0.104144	0.996768	#N/A	#N/A	#N/A	#N/A	#N/A
CX592223	0.0341267	0.377874	0.997544	#N/A	#N/A	#N/A	#N/A	#N/A
CX592225	0.0155768	0.639288	0.999107	BIRC2	ENSECAG00000000609	ENSG00000110330	BIRC2	329
CX592226	0.0120321	0.78498	0.999107	HSD17B10	ENSECAG00000015572	ENSG00000072506	HSD17B10	3028
CX592228	-0.116577	0.0164489	0.996768	CTH	ENSECAG00000015050	ENSG00000116761	CTH	1491
CX592230	-0.107724	0.412545	0.997544	#N/A	#N/A	#N/A	#N/A	#N/A
CX592231	0.0321575	0.499677	0.999107	JTV1	ENSECAG00000000053	ENSG00000106305	JTV1	7965
CX592232	-0.0032286	0.897692	0.999107	#N/A	#N/A	#N/A	#N/A	#N/A
CX592233	0.0448714	0.402425	0.997544	PIK3R4	ENSECAG00000018119	ENSG00000196455	PIK3R4	30849
CX592234	0.0200063	0.657575	0.999107	AT1A1_HORSE	ENSECAG00000024623	ENSG00000163399	ATP1A1	476
CX592235	-0.0293564	0.2657	0.996768	NSMCE4A	ENSECAG00000016651	ENSG00000107672	NSMCE4A	54780
CX592236	0.00390963	0.929688	0.999107	#N/A	#N/A	#N/A	#N/A	#N/A
CX592237	0.129982	0.0982978	0.996768	DDX5	ENSECAG00000011132	ENSG00000108654	DDX5	1655
CX592238	-0.0133512	0.460317	0.997544	#N/A	#N/A	#N/A	#N/A	#N/A
CX592241	0.0181853	0.72174	0.999107	#N/A	#N/A	#N/A	#N/A	#N/A
CX592242	0.046882	0.522639	0.999107	LSM4	ENSECAG00000010141	ENSG00000130520	LSM4	25804
CX592243	0.0173605	0.768617	0.999107	#N/A	#N/A	#N/A	#N/A	#N/A
CX592244	0.113212	0.140365	0.996768	GNAI2	ENSECAG00000000489	0	0	0
CX592246	-0.00253871	0.94834	0.999107	ACTN1	ENSECAG00000019476	ENSG00000072110	ACTN1	87
CX592248	0.0436335	0.190633	0.996768	GALT	ENSECAG00000008176	ENSG00000213930	GALT	2592
CX592249	-0.0395728	0.251814	0.996768	0	ENSECAG00000014227	0	0	0
CX592250	-0.0448954	0.0258875	0.996768	EPRS	ENSECAG00000000700	ENSG00000136628	EPRS	2058
CX592251	-0.00257384	0.905877	0.999107	MRPL35	ENSECAG00000024527	ENSG00000132313	MRPL35	51318
CX592252	-0.014115	0.758868	0.999107	SAP30BP	ENSECAG00000025125	ENSG00000161526	SAP30BP	29115
CX592253	-0.0999272	0.116675	0.996768	#N/A	#N/A	#N/A	#N/A	#N/A
CX592254	-0.0193627	0.332448	0.996768	#N/A	#N/A	#N/A	#N/A	#N/A
CX592256	0.0786966	0.233301	0.996768	HNRPK	ENSECAG00000025104	0	0	0
CX592258	-0.222718	0.024155	0.996768	#N/A	#N/A	#N/A	#N/A	#N/A
CX592259	-0.0498508	0.204763	0.996768	C2orf13	ENSECAG00000013246	ENSG00000169621	C2orf13	200558
CX592260	-0.0270622	0.454574	0.997544	#N/A	#N/A	#N/A	#N/A	#N/A
CX592260	0.0197745	0.619899	0.999107	#N/A	#N/A	#N/A	#N/A	#N/A
CX592262	0.0299377	0.535343	0.999107	ZMAT5	ENSECAG00000017576	ENSG00000100319	ZMAT5	55954
CX592264	0.0570377	0.280516	0.996768	ETV4	ENSECAG00000015611	ENSG00000175832	ETV4	2118
CX592265	-0.0556836	0.262407	0.996768	CWF19L1	ENSECAG00000016333	ENSG00000095485	CWF19L1	55280
CX592269	-0.033198	0.668632	0.999107	#N/A	#N/A	#N/A	#N/A	#N/A
CX592270	0.017557	0.680677	0.999107	#N/A	#N/A	#N/A	#N/A	#N/A
CX592272	-0.141312	0.0488412	0.996768	#N/A	#N/A	#N/A	#N/A	#N/A
CX592273	0.0739271	0.308918	0.996768	USP16	ENSECAG00000000423	ENSG00000156256	USP16	10600
CX592277	-0.0989618	0.227584	0.996768	PGS2_HORSE	ENSECAG00000020413	ENSG00000011465	DCN	1634
CX592278	-0.0234812	0.366565	0.997544	#N/A	#N/A	#N/A	#N/A	#N/A
CX592279	0.188125	0.187288	0.996768	SLC29A1	ENSECAG00000008083	ENSG00000112759	SLC29A1	2030
CX592280	0.00115148	0.984655	0.999107	RARG	ENSECAG00000016596	ENSG00000172819	RARG	5916
CX592281	0.0253799	0.480657	0.997597	IL11RA	ENSECAG00000017442	ENSG00000137070	IL11RA	3590
CX592282	-0.0271599	0.485134	0.998344	#N/A	#N/A	#N/A	#N/A	#N/A
CX592283	-0.0450172	0.343697	0.997544	0	ENSECAG00000020982	0	0	0
CX592284	0.0661743	0.181557	0.996768	KCTD10	ENSECAG00000019560	ENSG00000110906	KCTD10	83892
CX592285	0.057918	0.37413	0.997544	AURKC	ENSECAG00000021736	ENSG00000105146	AURKC	6795
CX592287	0.00113443	0.972201	0.999107	EIF4A3	ENSECAG00000015925	0	0	0
CX592289	0.0111263	0.785133	0.999107	#N/A	#N/A	#N/A	#N/A	#N/A
CX592290	0.164915	0.349334	0.997544	#N/A	#N/A	#N/A	#N/A	#N/A
CX592292	0.0193947	0.481921	0.997597	#N/A	#N/A	#N/A	#N/A	#N/A
CX592295	0.0400423	0.801948	0.999107	#N/A	#N/A	#N/A	#N/A	#N/A
CX592296	-0.0353113	0.318907	0.996768	#N/A	#N/A	#N/A	#N/A	#N/A
CX592297	0.00985465	0.842091	0.999107	#N/A	#N/A	#N/A	#N/A	#N/A
CX592298	0.000691238	0.982598	0.999107	#N/A	#N/A	#N/A	#N/A	#N/A
CX592299	-0.0302331	0.398498	0.997544	#N/A	#N/A	#N/A	#N/A	#N/A
CX592300	-0.0136219	0.71187	0.999107	CHFR	ENSECAG00000017288	ENSG00000072609	CHFR	55743
CX592301	0.0207241	0.413617	0.997544	#N/A	#N/A	#N/A	#N/A	#N/A
CX592303	-0.0281014	0.836271	0.999107	#N/A	#N/A	#N/A	#N/A	#N/A
CX592304	0.0311084	0.206064	0.996768	#N/A	#N/A	#N/A	#N/A	#N/A
CX592305	0.0500448	0.250161	0.996768	EFNA1	ENSECAG00000021383	ENSG00000169242	EFNA1	1942
CX592307	-0.0201942	0.327114	0.996768	MCM7	ENSECAG00000015149	ENSG00000166508	MCM7	4176
CX592308	-0.00280529	0.893957	0.999107	FBXW4	ENSECAG00000020477	ENSG00000107829	FBXW4	6468
CX592312	0.00750994	0.799521	0.999107	FUCA1	ENSECAG00000024652	ENSG00000179163	FUCA1	2517
CX592314	0.0548834	0.419451	0.997544	#N/A	#N/A	#N/A	#N/A	#N/A
CX592316	0.00295448	0.953375	0.999107	FAM114A1	ENSECAG00000016060	ENSG00000197712	FAM114A1	92689
CX592317	-0.0107951	0.634452	0.999107	#N/A	#N/A	#N/A	#N/A	#N/A
CX592318	0.0290557	0.263469	0.996768	SIPA1L1	ENSECAG00000024286	ENSG00000197555	SIPA1L1	26037
CX592319	-0.0289602	0.602504	0.999107	#N/A	#N/A	#N/A	#N/A	#N/A
CX592320	-0.0590434	0.300197	0.996768	#N/A	#N/A	#N/A	#N/A	#N/A
CX592321	-0.0251476	0.290696	0.996768	MRPL21	ENSECAG00000019258	ENSG00000197345	MRPL21	219927
CX592323	-0.0337063	0.100993	0.996768	#N/A	#N/A	#N/A	#N/A	#N/A
CX592324	0.00150183	0.973635	0.999107	#N/A	#N/A	#N/A	#N/A	#N/A
CX592326	-0.0341621	0.228295	0.996768	Q95M96_HORSE	ENSECAG00000014873	ENSG00000065154	OAT	4942
CX592330	-0.00081537	0.990682	0.999107	VPS29	ENSECAG00000008902	ENSG00000111237	VPS29	51699
CX592331	-0.0234561	0.769806	0.999107	#N/A	#N/A	#N/A	#N/A	#N/A
CX592332	-0.0623411	0.419769	0.997544	#N/A	#N/A	#N/A	#N/A	#N/A
CX592333	-0.0197751	0.586847	0.999107	#N/A	#N/A	#N/A	#N/A	#N/A
CX592334	0.0238875	0.597371	0.999107	PCGF2	ENSECAG00000007453	ENSG00000056661	PCGF2	7703
CX592335	0.0044364	0.936171	0.999107	#N/A	#N/A	#N/A	#N/A	#N/A
CX592336	-0.021721	0.404508	0.997544	#N/A	#N/A	#N/A	#N/A	#N/A
CX592337	-0.00489638	0.807105	0.999107	GAPVD1	ENSECAG00000012787	ENSG00000165219	GAPVD1	26130
CX592338	-0.123808	0.43099	0.997544	#N/A	#N/A	#N/A	#N/A	#N/A
CX592339	-0.00594962	0.811833	0.999107	DHX16	ENSECAG00000008537	ENSG00000204560	DHX16	8449
CX592341	0.0242552	0.618287	0.999107	#N/A	#N/A	#N/A	#N/A	#N/A
CX592342	-0.0451933	0.217793	0.996768	#N/A	#N/A	#N/A	#N/A	#N/A
CX592343	0.0288447	0.614453	0.999107	CCND2	ENSECAG00000012663	ENSG00000118971	CCND2	894
CX592344	0.00259577	0.973008	0.999107	#N/A	#N/A	#N/A	#N/A	#N/A
CX592345	0.0672354	0.0382485	0.996768	EPHX1	ENSECAG00000019677	ENSG00000143819	EPHX1	2052
CX592346	-0.0468036	0.14984	0.996768	#N/A	#N/A	#N/A	#N/A	#N/A
CX592347	-0.0426444	0.273009	0.996768	#N/A	#N/A	#N/A	#N/A	#N/A
CX592348	-0.041257	0.387641	0.997544	Q6X9Y0_HORSE	ENSECAG00000016439	ENSG00000168610	STAT3	6774
CX592349	-0.0412221	0.181401	0.996768	ZMAT5	ENSECAG00000017576	ENSG00000100319	ZMAT5	55954
CX592352	0.0617369	0.142642	0.996768	#N/A	#N/A	#N/A	#N/A	#N/A
CX592353	-0.0222124	0.681613	0.999107	#N/A	#N/A	#N/A	#N/A	#N/A
CX592354	0.00731529	0.783508	0.999107	#N/A	#N/A	#N/A	#N/A	#N/A
CX592355	-0.257786	0.123507	0.996768	#N/A	#N/A	#N/A	#N/A	#N/A
CX592356	0.0494405	0.281388	0.996768	PADI1	ENSECAG00000021448	ENSG00000142623	PADI1	29943
CX592357	-0.0423791	0.658264	0.999107	NAP1L1	ENSECAG00000000066	0	0	0
CX592358	-0.0700242	0.204802	0.996768	CACYBP	ENSECAG00000004919	ENSG00000116161	CACYBP	27101
CX592359	-0.0197799	0.567739	0.999107	#N/A	#N/A	#N/A	#N/A	#N/A
CX592360	-0.0239304	0.629784	0.999107	#N/A	#N/A	#N/A	#N/A	#N/A
CX592361	0.669381	0.0385602	0.996768	FOS	ENSECAG00000014260	ENSG00000170345	FOS	2353
CX592363	-0.0576735	0.682719	0.999107	FRIL_HORSE	ENSECAG00000003192	ENSG00000087086	FTL	2512
CX592364	0.0149989	0.748835	0.999107	#N/A	#N/A	#N/A	#N/A	#N/A
CX592365	0.00424285	0.923374	0.999107	#N/A	#N/A	#N/A	#N/A	#N/A
CX592366	-0.0702122	0.467705	0.997544	AHNAK	ENSECAG00000014229	ENSG00000124942	AHNAK	79026
CX592368	0.0420164	0.179515	0.996768	#N/A	#N/A	#N/A	#N/A	#N/A
CX592369	-0.0166383	0.781322	0.999107	#N/A	#N/A	#N/A	#N/A	#N/A
CX592370	0.032206	0.113698	0.996768	0	ENSECAG00000016135	ENSG00000106121	AC004691.1	84182
CX592371	0.076732	0.312681	0.996768	SEPT9	ENSECAG00000020246	ENSG00000184640	SEPT9	10801
CX592372	-0.0578496	0.206843	0.996768	#N/A	#N/A	#N/A	#N/A	#N/A
CX592374	0.0255857	0.518384	0.999107	SMOC2	ENSECAG00000014155	ENSG00000112562	SMOC2	64094
CX592375	-0.0076671	0.802215	0.999107	#N/A	#N/A	#N/A	#N/A	#N/A
CX592376	-0.0274235	0.462505	0.997544	#N/A	#N/A	#N/A	#N/A	#N/A
CX592377	-0.0697298	0.00746009	0.996768	0	ENSECAG00000023802	ENSG00000134020	AC105046.10	157310
CX592379	0.0521874	0.561716	0.999107	#N/A	#N/A	#N/A	#N/A	#N/A
CX592381	-0.0237972	0.402623	0.997544	#N/A	#N/A	#N/A	#N/A	#N/A
CX592382	-0.0204832	0.364719	0.997544	#N/A	#N/A	#N/A	#N/A	#N/A
CX592383	0.0135258	0.856829	0.999107	#N/A	#N/A	#N/A	#N/A	#N/A
CX592384	-0.00699782	0.897196	0.999107	#N/A	#N/A	#N/A	#N/A	#N/A
CX592385	-0.00601427	0.84714	0.999107	DDX24	ENSECAG00000008887	ENSG00000089737	DDX24	57062
CX592386	0.153794	0.109427	0.996768	#N/A	#N/A	#N/A	#N/A	#N/A
CX592389	0.0898282	0.052636	0.996768	HADH	ENSECAG00000020211	ENSG00000138796	HADH	3033
CX592390	-0.0194453	0.798077	0.999107	#N/A	#N/A	#N/A	#N/A	#N/A
CX592392	-0.108864	0.157522	0.996768	#N/A	#N/A	#N/A	#N/A	#N/A
CX592395	0.018136	0.565332	0.999107	#N/A	#N/A	#N/A	#N/A	#N/A
CX592396	0.00193716	0.949004	0.999107	#N/A	#N/A	#N/A	#N/A	#N/A
CX592397	-0.0681601	0.682183	0.999107	#N/A	#N/A	#N/A	#N/A	#N/A
CX592398	-0.0572499	0.145532	0.996768	#N/A	#N/A	#N/A	#N/A	#N/A
CX592399	0.0358407	0.568353	0.999107	FKBP4	ENSECAG00000020465	ENSG00000004478	FKBP4	2288
CX592400	-0.0783716	0.13646	0.996768	#N/A	#N/A	#N/A	#N/A	#N/A
CX592401	-0.0904975	0.0503316	0.996768	#N/A	#N/A	#N/A	#N/A	#N/A
CX592402	-0.062627	0.0698813	0.996768	BTBD12	ENSECAG00000014662	ENSG00000188827	BTBD12	84464
CX592403	0.0853101	0.322699	0.996768	#N/A	#N/A	#N/A	#N/A	#N/A
CX592404	-0.00896632	0.806784	0.999107	#N/A	#N/A	#N/A	#N/A	#N/A
CX592406	-0.00829675	0.906561	0.999107	HUWE1	ENSECAG00000021385	ENSG00000086758	HUWE1	10075
CX592408	0.0463825	0.209078	0.996768	#N/A	#N/A	#N/A	#N/A	#N/A
CX592409	-0.118513	0.0184547	0.996768	#N/A	#N/A	#N/A	#N/A	#N/A
CX592410	0.0146004	0.667897	0.999107	#N/A	#N/A	#N/A	#N/A	#N/A
CX592411	0.0755535	0.208226	0.996768	SLC38A5	ENSECAG00000006306	ENSG00000017483	SLC38A5	92745
CX592414	-0.00236024	0.916685	0.999107	PPT1	ENSECAG00000017370	ENSG00000131238	PPT1	5538
CX592418	-0.0147429	0.70842	0.999107	P4HA1	ENSECAG00000012496	ENSG00000122884	P4HA1	5033
CX592419	0.0112573	0.73109	0.999107	0	ENSECAG00000008215	0	0	0
CX592420	0.00821309	0.924033	0.999107	#N/A	#N/A	#N/A	#N/A	#N/A
CX592423	-0.0262214	0.598937	0.999107	#N/A	#N/A	#N/A	#N/A	#N/A
CX592424	-0.018375	0.451885	0.997544	0	ENSECAG00000016305	ENSG00000119596	YLPM1.	0
CX592426	0.0641373	0.479391	0.997597	AP1S1	ENSECAG00000010983	ENSG00000106367	AP1S1	1174
CX592429	-0.0840366	0.00972776	0.996768	#N/A	#N/A	#N/A	#N/A	#N/A
CX592432	0.182962	0.0363996	0.996768	TULP1	ENSECAG00000007517	ENSG00000112041	TULP1	7287
CX592433	0.0221543	0.71836	0.999107	#N/A	#N/A	#N/A	#N/A	#N/A
CX592434	-0.0359271	0.269591	0.996768	#N/A	#N/A	#N/A	#N/A	#N/A
CX592435	-0.0711895	0.113139	0.996768	RDX	ENSECAG00000002920	ENSG00000137710	RDX	5962
CX592438	-0.0380275	0.46302	0.997544	#N/A	#N/A	#N/A	#N/A	#N/A
CX592439	-0.0588156	0.278691	0.996768	PLEKHA5	ENSECAG00000022236	ENSG00000052126	PLEKHA5	54477
CX592440	-0.0119591	0.722384	0.999107	#N/A	#N/A	#N/A	#N/A	#N/A
CX592442	-0.0643926	0.0664031	0.996768	TNFRSF11B	ENSECAG00000014916	ENSG00000164761	TNFRSF11B	4982
CX592443	0.127951	0.0589724	0.996768	NUCB1	ENSECAG00000013307	ENSG00000104805	NUCB1	4924
CX592445	-0.03395	0.319429	0.996768	RNF139	ENSECAG00000008926	ENSG00000170881	RNF139	11236
CX592447	-0.049511	0.298761	0.996768	#N/A	#N/A	#N/A	#N/A	#N/A
CX592448	0.0428957	0.302224	0.996768	#N/A	#N/A	#N/A	#N/A	#N/A
CX592449	0.0353673	0.16244	0.996768	RAB10	ENSECAG00000023178	ENSG00000084733	RAB10	10890
CX592451	-0.0827449	0.113559	0.996768	RPL22L1	ENSECAG00000018894	ENSG00000163584	RPL22L1	200916
CX592453	-0.0122521	0.617153	0.999107	#N/A	#N/A	#N/A	#N/A	#N/A
CX592454	-0.00903202	0.815135	0.999107	#N/A	#N/A	#N/A	#N/A	#N/A
CX592455	-0.0401289	0.265057	0.996768	#N/A	#N/A	#N/A	#N/A	#N/A
CX592456	-0.0338564	0.589486	0.999107	#N/A	#N/A	#N/A	#N/A	#N/A
CX592457	0.0186356	0.620942	0.999107	BAX	ENSECAG00000016635	ENSG00000087088	BAX	581
CX592458	-0.00490506	0.886587	0.999107	#N/A	#N/A	#N/A	#N/A	#N/A
CX592460	-0.0287339	0.501886	0.999107	#N/A	#N/A	#N/A	#N/A	#N/A
CX592462	0.0689048	0.593559	0.999107	#N/A	#N/A	#N/A	#N/A	#N/A
CX592463	0.023456	0.445247	0.997544	USP22	ENSECAG00000021820	ENSG00000124422	USP22	23326
CX592464	-0.0505218	0.689456	0.999107	#N/A	#N/A	#N/A	#N/A	#N/A
CX592465	-0.0598528	0.280398	0.996768	#N/A	#N/A	#N/A	#N/A	#N/A
CX592466	-0.0201089	0.655197	0.999107	#N/A	#N/A	#N/A	#N/A	#N/A
CX592467	0.030739	0.442878	0.997544	CST3	ENSECAG00000008688	ENSG00000101439	CST3	1471
CX592469	-0.0257487	0.409393	0.997544	#N/A	#N/A	#N/A	#N/A	#N/A
CX592471	-0.0354427	0.356498	0.997544	0	ENSECAG00000023301	ENSG00000164294	AC091977.3	493869
CX592472	-0.0198065	0.379284	0.997544	#N/A	#N/A	#N/A	#N/A	#N/A
CX592473	-0.0445607	0.128032	0.996768	#N/A	#N/A	#N/A	#N/A	#N/A
CX592474	-0.043471	0.493402	0.999107	MTX1	ENSECAG00000007495	ENSG00000173171	MTX1	4580
CX592476	-0.0829639	0.22594	0.996768	0	ENSECAG00000004121	0	0	0
CX592478	-0.0681823	0.178641	0.996768	NDST2	ENSECAG00000018379	ENSG00000166507	NDST2	8509
CX592480	-0.0748342	0.389332	0.997544	PTP4A1	ENSECAG00000022483	ENSG00000112245	PTP4A1	7803
CX592481	0.0183529	0.550724	0.999107	#N/A	#N/A	#N/A	#N/A	#N/A
CX592483	-0.000951346	0.971511	0.999107	#N/A	#N/A	#N/A	#N/A	#N/A
CX592485	-0.0360499	0.288555	0.996768	#N/A	#N/A	#N/A	#N/A	#N/A
CX592487	0.00419287	0.86596	0.999107	LYRM5	ENSECAG00000018612	ENSG00000205707	LYRM5	144363
CX592488	0.0530453	0.433986	0.997544	#N/A	#N/A	#N/A	#N/A	#N/A
CX592489	0.0435201	0.114511	0.996768	DEPDC6	ENSECAG00000021363	ENSG00000155792	DEPDC6	64798
CX592490	0.00118456	0.977494	0.999107	AATF	ENSECAG00000008531	ENSG00000108270	AATF	26574
CX592491	0.0252071	0.439466	0.997544	#N/A	#N/A	#N/A	#N/A	#N/A
CX592492	-0.0311311	0.526675	0.999107	#N/A	#N/A	#N/A	#N/A	#N/A
CX592493	-0.026872	0.363382	0.997544	#N/A	#N/A	#N/A	#N/A	#N/A
CX592494	-0.12834	0.275723	0.996768	#N/A	#N/A	#N/A	#N/A	#N/A
CX592495	0.0965046	0.204827	0.996768	#N/A	#N/A	#N/A	#N/A	#N/A
CX592495	0.0275137	0.55714	0.999107	#N/A	#N/A	#N/A	#N/A	#N/A
CX592496	-0.0669062	0.122168	0.996768	#N/A	#N/A	#N/A	#N/A	#N/A
CX592499	0.00321495	0.91327	0.999107	A6P3D1_HORSE	ENSECAG00000013703	ENSG00000119938	PPP1R3C	5507
CX592500	-0.012182	0.774229	0.999107	EPRS	ENSECAG00000000700	ENSG00000136628	EPRS	2058
CX592501	0.140425	0.0302981	0.996768	HM13	ENSECAG00000019217	ENSG00000101294	HM13	81502
CX592503	0.00509915	0.804251	0.999107	#N/A	#N/A	#N/A	#N/A	#N/A
CX592504	-0.0307407	0.290322	0.996768	UGCGL2	ENSECAG00000020303	ENSG00000102595	UGCGL2	55757
CX592505	-0.0268249	0.712129	0.999107	#N/A	#N/A	#N/A	#N/A	#N/A
CX592509	0.00272709	0.938443	0.999107	#N/A	#N/A	#N/A	#N/A	#N/A
CX592511	0.0801802	0.201255	0.996768	A5YBM3_HORSE	ENSECAG00000019019	ENSG00000028528	SNX1	6642
CX592512	-0.059884	0.413472	0.997544	TOMM70A	ENSECAG00000015142	ENSG00000154174	TOMM70A	9868
CX592513	-0.108136	0.351547	0.997544	#N/A	#N/A	#N/A	#N/A	#N/A
CX592514	-0.042118	0.21396	0.996768	#N/A	#N/A	#N/A	#N/A	#N/A
CX592516	-0.038573	0.369405	0.997544	#N/A	#N/A	#N/A	#N/A	#N/A
CX592517	-0.0280635	0.591248	0.999107	#N/A	#N/A	#N/A	#N/A	#N/A
CX592519	-0.062263	0.00999853	0.996768	TMEM5	ENSECAG00000011333	ENSG00000118600	TMEM5	10329
CX592520	-0.0273433	0.529464	0.999107	MIER1	ENSECAG00000020475	ENSG00000198160	MIER1	57708
CX592521	-0.028805	0.109776	0.996768	#N/A	#N/A	#N/A	#N/A	#N/A
CX592522	-0.0415906	0.222886	0.996768	#N/A	#N/A	#N/A	#N/A	#N/A
CX592523	0.0159834	0.663234	0.999107	#N/A	#N/A	#N/A	#N/A	#N/A
CX592524	-0.106294	0.244186	0.996768	#N/A	#N/A	#N/A	#N/A	#N/A
CX592525	-0.040072	0.0954444	0.996768	#N/A	#N/A	#N/A	#N/A	#N/A
CX592526	-0.12228	0.221937	0.996768	#N/A	#N/A	#N/A	#N/A	#N/A
CX592527	0.0213908	0.433588	0.997544	#N/A	#N/A	#N/A	#N/A	#N/A
CX592528	-0.0147848	0.670696	0.999107	#N/A	#N/A	#N/A	#N/A	#N/A
CX592529	-0.0196557	0.461487	0.997544	#N/A	#N/A	#N/A	#N/A	#N/A
CX592530	0.00581932	0.820644	0.999107	#N/A	#N/A	#N/A	#N/A	#N/A
CX592531	-0.0646454	0.399807	0.997544	#N/A	#N/A	#N/A	#N/A	#N/A
CX592532	-0.0299397	0.78306	0.999107	#N/A	#N/A	#N/A	#N/A	#N/A
CX592533	0.0433935	0.477743	0.997597	#N/A	#N/A	#N/A	#N/A	#N/A
CX592534	0.0220128	0.28604	0.996768	#N/A	#N/A	#N/A	#N/A	#N/A
CX592535	-0.0849399	0.199491	0.996768	#N/A	#N/A	#N/A	#N/A	#N/A
CX592536	0.0346015	0.455751	0.997544	#N/A	#N/A	#N/A	#N/A	#N/A
CX592537	0.0191229	0.670404	0.999107	#N/A	#N/A	#N/A	#N/A	#N/A
CX592538	0.0476428	0.193351	0.996768	#N/A	#N/A	#N/A	#N/A	#N/A
CX592539	-0.181995	0.230862	0.996768	#N/A	#N/A	#N/A	#N/A	#N/A
CX592540	0.0236765	0.498686	0.999107	#N/A	#N/A	#N/A	#N/A	#N/A
CX592541	-0.0583464	0.424009	0.997544	#N/A	#N/A	#N/A	#N/A	#N/A
CX592542	-0.0290973	0.545949	0.999107	#N/A	#N/A	#N/A	#N/A	#N/A
CX592543	0.0255866	0.191145	0.996768	#N/A	#N/A	#N/A	#N/A	#N/A
CX592544	-0.0929129	0.0221958	0.996768	#N/A	#N/A	#N/A	#N/A	#N/A
CX592545	0.0136093	0.586055	0.999107	#N/A	#N/A	#N/A	#N/A	#N/A
CX592546	0.00158499	0.951168	0.999107	#N/A	#N/A	#N/A	#N/A	#N/A
CX592547	-0.0711966	0.0381077	0.996768	#N/A	#N/A	#N/A	#N/A	#N/A
CX592549	0.316493	0.0362668	0.996768	#N/A	#N/A	#N/A	#N/A	#N/A
CX592550	0.129297	0.0206042	0.996768	#N/A	#N/A	#N/A	#N/A	#N/A
CX592551	0.00630725	0.818636	0.999107	#N/A	#N/A	#N/A	#N/A	#N/A
CX592552	0.0330589	0.400835	0.997544	#N/A	#N/A	#N/A	#N/A	#N/A
CX592552	-0.00591437	0.800992	0.999107	#N/A	#N/A	#N/A	#N/A	#N/A
CX592553	-0.0829042	0.490566	0.999107	#N/A	#N/A	#N/A	#N/A	#N/A
CX592554	-0.0129097	0.562436	0.999107	#N/A	#N/A	#N/A	#N/A	#N/A
CX592555	0.0564795	0.279911	0.996768	#N/A	#N/A	#N/A	#N/A	#N/A
CX592557	0.0460738	0.559799	0.999107	#N/A	#N/A	#N/A	#N/A	#N/A
CX592558	-0.0053463	0.942495	0.999107	#N/A	#N/A	#N/A	#N/A	#N/A
CX592559	-0.00521918	0.909155	0.999107	#N/A	#N/A	#N/A	#N/A	#N/A
CX592560	-0.0147589	0.928349	0.999107	#N/A	#N/A	#N/A	#N/A	#N/A
CX592561	-0.0210548	0.484967	0.998344	#N/A	#N/A	#N/A	#N/A	#N/A
CX592562	-0.0398184	0.394209	0.997544	#N/A	#N/A	#N/A	#N/A	#N/A
CX592563	-0.0598005	0.415261	0.997544	#N/A	#N/A	#N/A	#N/A	#N/A
CX592564	0.0361608	0.551268	0.999107	#N/A	#N/A	#N/A	#N/A	#N/A
CX592566	0.00852393	0.765238	0.999107	#N/A	#N/A	#N/A	#N/A	#N/A
CX592567	0.103967	0.179305	0.996768	#N/A	#N/A	#N/A	#N/A	#N/A
CX592568	0.0474901	0.764997	0.999107	#N/A	#N/A	#N/A	#N/A	#N/A
CX592569	0.0386311	0.296043	0.996768	#N/A	#N/A	#N/A	#N/A	#N/A
CX592570	0.0406376	0.46485	0.997544	#N/A	#N/A	#N/A	#N/A	#N/A
CX592571	-0.0022668	0.944262	0.999107	#N/A	#N/A	#N/A	#N/A	#N/A
CX592572	-0.0744764	0.331413	0.996768	#N/A	#N/A	#N/A	#N/A	#N/A
CX592573	-0.111446	0.207267	0.996768	#N/A	#N/A	#N/A	#N/A	#N/A
CX592574	-0.0329851	0.665021	0.999107	#N/A	#N/A	#N/A	#N/A	#N/A
CX592575	0.219785	0.445531	0.997544	#N/A	#N/A	#N/A	#N/A	#N/A
CX592576	0.00581098	0.942152	0.999107	#N/A	#N/A	#N/A	#N/A	#N/A
CX592577	0.0942647	0.110966	0.996768	#N/A	#N/A	#N/A	#N/A	#N/A
CX592578	-0.0541971	0.15407	0.996768	#N/A	#N/A	#N/A	#N/A	#N/A
CX592579	-0.0458228	0.174354	0.996768	#N/A	#N/A	#N/A	#N/A	#N/A
CX592581	0.0405375	0.235427	0.996768	#N/A	#N/A	#N/A	#N/A	#N/A
CX592582	0.00654042	0.790474	0.999107	EIF4EBP3	ENSECAG00000015036	ENSG00000131503	EIF4EBP3	404734 8637 54882
CX592583	-0.0153447	0.837988	0.999107	#N/A	#N/A	#N/A	#N/A	#N/A
CX592584	0.041353	0.548916	0.999107	#N/A	#N/A	#N/A	#N/A	#N/A
CX592585	-0.0505775	0.074128	0.996768	CCT8	ENSECAG00000011457	ENSG00000156261	CCT8	10694
CX592586	-0.0482139	0.385528	0.997544	O97950_HORSE	ENSECAG00000024769	ENSG00000168542	COL3A1	1281
CX592587	-0.0321141	0.746985	0.999107	#N/A	#N/A	#N/A	#N/A	#N/A
CX592588	-0.0231756	0.761239	0.999107	TRPC4AP	ENSECAG00000018628	ENSG00000100991	TRPC4AP	26133
CX592590	-0.0620212	0.649002	0.999107	VAPA	ENSECAG00000008769	ENSG00000101558	VAPA	9218
CX592591	0.0121865	0.898846	0.999107	#N/A	#N/A	#N/A	#N/A	#N/A
CX592592	-0.0169752	0.780228	0.999107	#N/A	#N/A	#N/A	#N/A	#N/A
CX592593	0.00990725	0.873818	0.999107	#N/A	#N/A	#N/A	#N/A	#N/A
CX592595	0.0161171	0.623446	0.999107	#N/A	#N/A	#N/A	#N/A	#N/A
CX592596	0.0350224	0.318624	0.996768	PH-4	ENSECAG00000003137	ENSG00000178467	PH-4	54681
CX592597	0.0241463	0.749178	0.999107	#N/A	#N/A	#N/A	#N/A	#N/A
CX592598	-0.0146874	0.590975	0.999107	#N/A	#N/A	#N/A	#N/A	#N/A
CX592599	-0.0114384	0.719507	0.999107	C14orf10	ENSECAG00000015352	ENSG00000092020	C14orf10	55012
CX592600	-0.0846424	0.048703	0.996768	#N/A	#N/A	#N/A	#N/A	#N/A
CX592601	0.00933969	0.668789	0.999107	#N/A	#N/A	#N/A	#N/A	#N/A
CX592602	-0.0758068	0.103946	0.996768	C10orf118	ENSECAG00000010482	ENSG00000165813	C10orf118	55088
CX592604	-0.00302913	0.924908	0.999107	#N/A	#N/A	#N/A	#N/A	#N/A
CX592605	0.0129288	0.806518	0.999107	ITGA3	ENSECAG00000015760	ENSG00000005884	ITGA3	3675
CX592606	-0.0726092	0.138837	0.996768	#N/A	#N/A	#N/A	#N/A	#N/A
CX592609	-0.060283	0.21311	0.996768	#N/A	#N/A	#N/A	#N/A	#N/A
CX592611	-0.0774141	0.351492	0.997544	#N/A	#N/A	#N/A	#N/A	#N/A
CX592613	0.00907975	0.824529	0.999107	#N/A	#N/A	#N/A	#N/A	#N/A
CX592614	-0.0160373	0.71243	0.999107	Q30462_HORSE	ENSECAG00000020358	0	0	0
CX592615	0.000643983	0.984316	0.999107	RARRES2	ENSECAG00000014799	ENSG00000106538	RARRES2	5919
CX592616	0.0480509	0.25302	0.996768	C22orf32	ENSECAG00000022508	ENSG00000183172	C22orf32	91689
CX592617	0.0163935	0.8619	0.999107	COL15A1	ENSECAG00000021211	ENSG00000204291	COL15A1	1306
CX592619	-0.0127047	0.613542	0.999107	#N/A	#N/A	#N/A	#N/A	#N/A
CX592620	-0.0175693	0.565692	0.999107	#N/A	#N/A	#N/A	#N/A	#N/A
CX592621	-0.0130348	0.724012	0.999107	#N/A	#N/A	#N/A	#N/A	#N/A
CX592622	-0.00445719	0.901373	0.999107	IL7	ENSECAG00000020767	ENSG00000104432	IL7	3574
CX592629	-0.188837	0.164922	0.996768	#N/A	#N/A	#N/A	#N/A	#N/A
CX592630	0.0042212	0.944668	0.999107	#N/A	#N/A	#N/A	#N/A	#N/A
CX592631	0.0615807	0.439637	0.997544	PYCRL	ENSECAG00000019384	ENSG00000104524	PYCRL	65263
CX592632	0.0257029	0.595311	0.999107	#N/A	#N/A	#N/A	#N/A	#N/A
CX592632	0.0159429	0.788435	0.999107	#N/A	#N/A	#N/A	#N/A	#N/A
CX592634	-0.162045	0.0202303	0.996768	#N/A	#N/A	#N/A	#N/A	#N/A
CX592636	0.0280718	0.27437	0.996768	#N/A	#N/A	#N/A	#N/A	#N/A
CX592639	-0.0427496	0.724612	0.999107	#N/A	#N/A	#N/A	#N/A	#N/A
CX592640	0.0422856	0.606169	0.999107	#N/A	#N/A	#N/A	#N/A	#N/A
CX592641	-0.0292301	0.578899	0.999107	#N/A	#N/A	#N/A	#N/A	#N/A
CX592642	0.00936091	0.739312	0.999107	#N/A	#N/A	#N/A	#N/A	#N/A
CX592644	-0.00739088	0.674372	0.999107	#N/A	#N/A	#N/A	#N/A	#N/A
CX592645	0.0170946	0.805836	0.999107	RNASEK	ENSECAG00000023364	ENSG00000219200	RNASEK	440400
CX592646	-0.0326205	0.246437	0.996768	EDIL3	ENSECAG00000015388	ENSG00000164176	EDIL3	10085
CX592647	-0.0778836	0.364517	0.997544	#N/A	#N/A	#N/A	#N/A	#N/A
CX592648	-0.00234504	0.953414	0.999107	#N/A	#N/A	#N/A	#N/A	#N/A
CX592650	-0.0131738	0.670995	0.999107	#N/A	#N/A	#N/A	#N/A	#N/A
CX592651	0.0199557	0.432356	0.997544	ZNHIT1	ENSECAG00000007913	ENSG00000106400	ZNHIT1	10467
CX592652	0.0426977	0.27315	0.996768	#N/A	#N/A	#N/A	#N/A	#N/A
CX592653	0.0234416	0.622808	0.999107	STAM	ENSECAG00000019963	ENSG00000136738	STAM	8027
CX592656	-0.0101868	0.802686	0.999107	#N/A	#N/A	#N/A	#N/A	#N/A
CX592657	0.0301441	0.402046	0.997544	#N/A	#N/A	#N/A	#N/A	#N/A
CX592658	-0.05686	0.168089	0.996768	TIAL1	ENSECAG00000009970	ENSG00000151923	TIAL1	7073
CX592661	-0.012076	0.527719	0.999107	#N/A	#N/A	#N/A	#N/A	#N/A
CX592662	0.0801871	0.157713	0.996768	C2orf24	ENSECAG00000010050	ENSG00000115649	C2orf24	27013
CX592663	-0.0344421	0.52747	0.999107	#N/A	#N/A	#N/A	#N/A	#N/A
CX592664	-0.103887	0.163147	0.996768	EIF3F	ENSECAG00000001218	0	0	0
CX592665	-0.0434747	0.175833	0.996768	Q95M96_HORSE	ENSECAG00000014873	ENSG00000065154	OAT	4942
CX592666	-0.0221697	0.29988	0.996768	#N/A	#N/A	#N/A	#N/A	#N/A
CX592668	0.0301424	0.367532	0.997544	#N/A	#N/A	#N/A	#N/A	#N/A
CX592671	-0.0346655	0.375336	0.997544	#N/A	#N/A	#N/A	#N/A	#N/A
CX592673	0.017945	0.627635	0.999107	#N/A	#N/A	#N/A	#N/A	#N/A
CX592674	0.00669887	0.745981	0.999107	#N/A	#N/A	#N/A	#N/A	#N/A
CX592680	-0.0669471	0.339854	0.996913	POLDIP2	ENSECAG00000014272	ENSG00000004142	POLDIP2	26073
CX592681	-0.161181	0.329555	0.996768	#N/A	#N/A	#N/A	#N/A	#N/A
CX592682	-0.0352366	0.42218	0.997544	TOP2B	ENSECAG00000005608	ENSG00000077097	TOP2B	7155
CX592685	-0.165596	0.0278709	0.996768	Q95LJ1_HORSE	ENSECAG00000013087	ENSG00000163453	IGFBP7	3490
CX592686	-0.0587093	0.439657	0.997544	#N/A	#N/A	#N/A	#N/A	#N/A
CX592687	-0.0453983	0.602208	0.999107	CDK6	ENSECAG00000016512	ENSG00000105810	CDK6	1021
CX592689	-0.00644971	0.839889	0.999107	NP_001075325.1	ENSECAG00000000336	ENSG00000105664	COMP	1311
CX592692	0.00282382	0.916446	0.999107	#N/A	#N/A	#N/A	#N/A	#N/A
CX592693	-0.0657983	0.695508	0.999107	C5orf13	ENSECAG00000015637	ENSG00000134986	C5orf13	9315
CX592696	0.0028643	0.887944	0.999107	#N/A	#N/A	#N/A	#N/A	#N/A
CX592698	0.0376478	0.153714	0.996768	#N/A	#N/A	#N/A	#N/A	#N/A
CX592700	0.0165428	0.537067	0.999107	#N/A	#N/A	#N/A	#N/A	#N/A
CX592701	-0.140498	0.117354	0.996768	#N/A	#N/A	#N/A	#N/A	#N/A
CX592704	0.0438071	0.701145	0.999107	IGSF10	ENSECAG00000023161	ENSG00000152580	IGSF10	285313
CX592705	-0.0192378	0.628974	0.999107	FARS2	ENSECAG00000000279	ENSG00000145982	FARS2	10667
CX592706	-0.04384	0.208001	0.996768	#N/A	#N/A	#N/A	#N/A	#N/A
CX592709	-0.0475385	0.238334	0.996768	#N/A	#N/A	#N/A	#N/A	#N/A
CX592710	0.0217024	0.616167	0.999107	PHF21A	ENSECAG00000017082	ENSG00000135365	PHF21A	51317
CX592712	-0.0079308	0.771894	0.999107	Q5IF04_HORSE	ENSECAG00000013425	ENSG00000115461	IGFBP5	3488
CX592714	-0.035855	0.493675	0.999107	THRA	ENSECAG00000011120	ENSG00000126351	THRA	7067
CX592715	-0.112439	0.169593	0.996768	#N/A	#N/A	#N/A	#N/A	#N/A
CX592716	-0.00672207	0.844877	0.999107	SSR2	ENSECAG00000013740	ENSG00000163479	SSR2	6746
CX592719	0.0195733	0.622417	0.999107	#N/A	#N/A	#N/A	#N/A	#N/A
CX592720	0.100058	0.450789	0.997544	#N/A	#N/A	#N/A	#N/A	#N/A
CX592721	0.020581	0.5767	0.999107	0	ENSECAG00000010296	ENSG00000177989	U62317.2	440836
CX592723	0.0632553	0.125886	0.996768	GMPPA	ENSECAG00000011565	ENSG00000144591	GMPPA	29926
CX592726	0.0187909	0.688803	0.999107	#N/A	#N/A	#N/A	#N/A	#N/A
CX592727	-0.113134	0.180175	0.996768	#N/A	#N/A	#N/A	#N/A	#N/A
CX592730	-0.069375	0.0909705	0.996768	#N/A	#N/A	#N/A	#N/A	#N/A
CX592731	-0.0288784	0.561533	0.999107	#N/A	#N/A	#N/A	#N/A	#N/A
CX592732	0.0213956	0.667921	0.999107	#N/A	#N/A	#N/A	#N/A	#N/A
CX592734	0.0525691	0.328322	0.996768	#N/A	#N/A	#N/A	#N/A	#N/A
CX592735	0.138735	0.0841459	0.996768	#N/A	#N/A	#N/A	#N/A	#N/A
CX592736	0.0102994	0.886286	0.999107	SEC23A	ENSECAG00000014310	ENSG00000100934	SEC23A	10484
CX592737	0.0689054	0.111966	0.996768	#N/A	#N/A	#N/A	#N/A	#N/A
CX592739	-0.0168142	0.600211	0.999107	IL17RC	ENSECAG00000009634	ENSG00000163702	IL17RC	84818
CX592741	0.0565357	0.323431	0.996768	SERPINH1	ENSECAG00000004871	ENSG00000149257	SERPINH1	871
CX592742	-0.015488	0.483249	0.998065	GDPD1	ENSECAG00000015552	ENSG00000153982	GDPD1	284161
CX592743	-0.000851946	0.992268	0.999107	0	ENSECAG00000010769	ENSG00000163510	AC096587.1	57703
CX592744	0.0674018	0.0727454	0.996768	0	ENSECAG00000001697	0	0	0
CX592745	-0.0362101	0.843918	0.999107	#N/A	#N/A	#N/A	#N/A	#N/A
CX592746	0.0944029	0.0861565	0.996768	HNRNPAB	ENSECAG00000018242	ENSG00000197451	HNRNPAB	3182
CX592747	0.0593935	0.468317	0.997544	#N/A	#N/A	#N/A	#N/A	#N/A
CX592749	-0.0237469	0.260907	0.996768	#N/A	#N/A	#N/A	#N/A	#N/A
CX592750	0.00417452	0.978902	0.999107	UBXD6	ENSECAG00000012944	ENSG00000104691	UBXD6	7993
CX592752	-0.0340675	0.275303	0.996768	#N/A	#N/A	#N/A	#N/A	#N/A
CX592753	-0.0332994	0.797703	0.999107	#N/A	#N/A	#N/A	#N/A	#N/A
CX592754	0.118858	0.524616	0.999107	HERC2	ENSECAG00000017677	ENSG00000128731	HERC2	8924
CX592755	-0.0385017	0.816923	0.999107	0	ENSECAG00000016305	ENSG00000119596	YLPM1.	0
CX592756	-0.00971488	0.681349	0.999107	RNF103	ENSECAG00000022304	ENSG00000118639	RNF103	7844
CX592758	0.0232571	0.474212	0.997597	PPAP2B	ENSECAG00000022423	ENSG00000162407	PPAP2B	8613
CX592759	0.0432431	0.669208	0.999107	SH3GLB1	ENSECAG00000009160	ENSG00000097033	SH3GLB1	51100
CX592760	0.0212402	0.712712	0.999107	ACTR10	ENSECAG00000018903	ENSG00000131966	ACTR10	55860
CX592763	0.0217939	0.286608	0.996768	#N/A	#N/A	#N/A	#N/A	#N/A
CX592764	0.029346	0.546959	0.999107	#N/A	#N/A	#N/A	#N/A	#N/A
CX592766	-0.00452853	0.849706	0.999107	IL17RB	ENSECAG00000004258	ENSG00000056736	IL17RB	55540
CX592767	0.0748782	0.439287	0.997544	SFRS1	ENSECAG00000016654	ENSG00000136450	SFRS1	6426
CX592769	0.0642803	0.0797529	0.996768	0	ENSECAG00000020717	ENSG00000163312	AC096768.1	113510
CX592771	-0.337014	0.48735	0.999107	#N/A	#N/A	#N/A	#N/A	#N/A
CX592772	-0.117562	0.13245	0.996768	MRPS7	ENSECAG00000021867	ENSG00000125445	MRPS7	51081
CX592773	-0.0380315	0.832884	0.999107	#N/A	#N/A	#N/A	#N/A	#N/A
CX592774	-0.00914983	0.690956	0.999107	#N/A	#N/A	#N/A	#N/A	#N/A
CX592775	-0.0158808	0.653683	0.999107	PCAF	ENSECAG00000013925	ENSG00000114166	PCAF	8850
CX592776	-0.0129748	0.78276	0.999107	0	ENSECAG00000018000	ENSG00000214736	RP11-298J23.7	0
CX592777	0.0932878	0.171261	0.996768	NAGPA	ENSECAG00000012180	ENSG00000103174	NAGPA	51172
CX592779	0.0294505	0.653424	0.999107	TMEM18	ENSECAG00000008640	ENSG00000151353	TMEM18	129787
CX592781	0.0778001	0.370766	0.997544	#N/A	#N/A	#N/A	#N/A	#N/A
CX592783	-0.0855313	0.557546	0.999107	#N/A	#N/A	#N/A	#N/A	#N/A
CX592785	-0.0215066	0.533886	0.999107	#N/A	#N/A	#N/A	#N/A	#N/A
CX592786	-0.0792332	0.483748	0.998344	CD99L2	ENSECAG00000018528	ENSG00000102181	CD99L2	83692
CX592787	0.0372058	0.61879	0.999107	Q6X9X5_HORSE	ENSECAG00000015053	ENSG00000137575	SDCBP	6386
CX592788	-0.0251284	0.583919	0.999107	#N/A	#N/A	#N/A	#N/A	#N/A
CX592790	-0.0217587	0.664688	0.999107	#N/A	#N/A	#N/A	#N/A	#N/A
CX592792	-0.0538913	0.103956	0.996768	RBX1	ENSECAG00000021493	ENSG00000100387	RBX1	9978
CX592794	-0.0305418	0.842692	0.999107	LTBR	ENSECAG00000000458	ENSG00000111321	LTBR	4055
CX592795	0.0330103	0.211532	0.996768	0	ENSECAG00000019949	0	0	0
CX592796	0.0719071	0.0404585	0.996768	FBXO34	ENSECAG00000004253	ENSG00000178974	FBXO34	55030
CX592797	-0.0367729	0.63111	0.999107	ATP5F1	ENSECAG00000018599	ENSG00000116459	ATP5F1	515
CX592798	-0.00489794	0.846922	0.999107	#N/A	#N/A	#N/A	#N/A	#N/A
CX592800	0.0136135	0.605435	0.999107	DYRK1A	ENSECAG00000024965	ENSG00000157540	DYRK1A	1859
CX592802	0.0987115	0.0112877	0.996768	#N/A	#N/A	#N/A	#N/A	#N/A
CX592803	-0.0742895	0.0937295	0.996768	#N/A	#N/A	#N/A	#N/A	#N/A
CX592806	-0.033688	0.267692	0.996768	#N/A	#N/A	#N/A	#N/A	#N/A
CX592808	-0.0215614	0.709886	0.999107	GSK3B	ENSECAG00000024935	ENSG00000082701	GSK3B	2932
CX592810	0.00664936	0.873654	0.999107	SAR1A	ENSECAG00000009730	ENSG00000079332	SAR1A	56681
CX592811	-0.0545222	0.639641	0.999107	#N/A	#N/A	#N/A	#N/A	#N/A
CX592813	-0.00562635	0.852772	0.999107	#N/A	#N/A	#N/A	#N/A	#N/A
CX592815	0.00137639	0.975741	0.999107	SLC38A1	ENSECAG00000007576	ENSG00000111371	SLC38A1	81539
CX592817	0.00170918	0.974611	0.999107	ABCF2	ENSECAG00000011102	ENSG00000033050	ABCF2	10061
CX592818	-0.00825922	0.779432	0.999107	#N/A	#N/A	#N/A	#N/A	#N/A
CX592819	-0.0366896	0.47617	0.997597	#N/A	#N/A	#N/A	#N/A	#N/A
CX592821	0.12047	0.0363226	0.996768	DDX5	ENSECAG00000011132	ENSG00000108654	DDX5	1655
CX592822	0.00694968	0.728763	0.999107	TLE1	ENSECAG00000013680	ENSG00000196781	TLE1	7088
CX592823	-0.0405007	0.455324	0.997544	KIAA1429	ENSECAG00000012879	ENSG00000164944	KIAA1429	25962
CX592825	-0.0404479	0.61485	0.999107	CHCHD1	ENSECAG00000006865	ENSG00000172586	CHCHD1	118487
CX592826	-0.0397559	0.420995	0.997544	#N/A	#N/A	#N/A	#N/A	#N/A
CX592828	0.0532972	0.452654	0.997544	#N/A	#N/A	#N/A	#N/A	#N/A
CX592829	0.0151411	0.598852	0.999107	COL5A1	ENSECAG00000009361	ENSG00000130635	COL5A1	1289
CX592830	-0.0521976	0.172145	0.996768	BBS2	ENSECAG00000010270	ENSG00000125124	BBS2	583
CX592831	0.0280107	0.59438	0.999107	#N/A	#N/A	#N/A	#N/A	#N/A
CX592833	-0.0490136	0.522804	0.999107	#N/A	#N/A	#N/A	#N/A	#N/A
CX592834	0.0226405	0.686802	0.999107	#N/A	#N/A	#N/A	#N/A	#N/A
CX592835	0.104159	0.133493	0.996768	NDUFA13	ENSECAG00000017928	ENSG00000130288	NDUFA13	51079
CX592836	0.0209677	0.598394	0.999107	#N/A	#N/A	#N/A	#N/A	#N/A
CX592838	0.0107662	0.906026	0.999107	#N/A	#N/A	#N/A	#N/A	#N/A
CX592839	-0.0314656	0.394198	0.997544	#N/A	#N/A	#N/A	#N/A	#N/A
CX592840	-0.0231515	0.560634	0.999107	UBAP1	ENSECAG00000004463	ENSG00000165006	UBAP1	51271
CX592841	0.0138209	0.765421	0.999107	0	ENSECAG00000021404	0	0	0
CX592842	0.0380546	0.257791	0.996768	#N/A	#N/A	#N/A	#N/A	#N/A
CX592843	0.014977	0.762116	0.999107	DZIP1L	ENSECAG00000012164	ENSG00000158163	DZIP1L	199221
CX592844	0.0696151	0.0528128	0.996768	#N/A	#N/A	#N/A	#N/A	#N/A
CX592846	-0.0263484	0.654497	0.999107	#N/A	#N/A	#N/A	#N/A	#N/A
CX592847	-0.120991	0.00850327	0.996768	0	ENSECAG00000007533	0	0	0
CX592848	-0.00819416	0.820647	0.999107	#N/A	#N/A	#N/A	#N/A	#N/A
CX592851	-0.0657035	0.617307	0.999107	#N/A	#N/A	#N/A	#N/A	#N/A
CX592852	0.0359297	0.598011	0.999107	#N/A	#N/A	#N/A	#N/A	#N/A
CX592856	0.0212713	0.680482	0.999107	LARP6	ENSECAG00000014190	ENSG00000166173	LARP6	55323
CX592857	-0.0313163	0.631009	0.999107	SF3B2	ENSECAG00000024461	ENSG00000087365	SF3B2	10992
CX592858	0.105822	0.254228	0.996768	MRPL14	ENSECAG00000012726	ENSG00000180992	MRPL14	64928
CX592859	-0.0104763	0.744469	0.999107	#N/A	#N/A	#N/A	#N/A	#N/A
CX592860	0.0145281	0.765801	0.999107	0	ENSECAG00000011535	0	0	0
CX592863	-0.00336337	0.955933	0.999107	#N/A	#N/A	#N/A	#N/A	#N/A
CX592864	0.00443318	0.930002	0.999107	CSDA	ENSECAG00000013777	ENSG00000060138	CSDA	8531
CX592867	0.00982675	0.691492	0.999107	ICT1	ENSECAG00000013418	ENSG00000167862	ICT1	3396
CX592868	-0.0453414	0.356042	0.997544	#N/A	#N/A	#N/A	#N/A	#N/A
CX592869	0.0303972	0.31165	0.996768	SPINT2	ENSECAG00000011301	ENSG00000167642	SPINT2	10653
CX592870	0.00517204	0.811037	0.999107	#N/A	#N/A	#N/A	#N/A	#N/A
CX592871	0.0247083	0.809118	0.999107	#N/A	#N/A	#N/A	#N/A	#N/A
CX592872	-0.0461062	0.289433	0.996768	#N/A	#N/A	#N/A	#N/A	#N/A
CX592874	0.0890872	0.0629516	0.996768	Q866V7_HORSE	ENSECAG00000004897	ENSG00000171867	PRNP	100128809 5621
CX592875	-0.0510944	0.174055	0.996768	#N/A	#N/A	#N/A	#N/A	#N/A
CX592876	-0.0714108	0.126065	0.996768	TMEM165	ENSECAG00000018843	ENSG00000134851	TMEM165	55858
CX592879	0.0723025	0.415198	0.997544	#N/A	#N/A	#N/A	#N/A	#N/A
CX592881	-0.0204316	0.641547	0.999107	#N/A	#N/A	#N/A	#N/A	#N/A
CX592883	0.0328352	0.236126	0.996768	#N/A	#N/A	#N/A	#N/A	#N/A
CX592884	-0.0408148	0.217501	0.996768	0	ENSECAG00000024499	ENSG00000213688	AC026271.6	0
CX592885	-0.00981523	0.77987	0.999107	#N/A	#N/A	#N/A	#N/A	#N/A
CX592886	0.00237533	0.913276	0.999107	DUSP14	ENSECAG00000003831	ENSG00000161326	DUSP14	11072
CX592887	-0.0136656	0.666235	0.999107	CRISPLD1	ENSECAG00000008400	ENSG00000121005	CRISPLD1	83690
CX592890	0.0102406	0.537893	0.999107	#N/A	#N/A	#N/A	#N/A	#N/A
CX592892	0.0128775	0.832876	0.999107	SPCS3	ENSECAG00000016480	0	0	0
CX592893	0.0266371	0.44551	0.997544	#N/A	#N/A	#N/A	#N/A	#N/A
CX592894	0.0272016	0.681376	0.999107	#N/A	#N/A	#N/A	#N/A	#N/A
CX592895	0.0236921	0.562697	0.999107	#N/A	#N/A	#N/A	#N/A	#N/A
CX592898	0.124855	0.169139	0.996768	0	ENSECAG00000022697	ENSG00000204018	AL691459.25	388630
CX592899	-0.00967907	0.706014	0.999107	UBR5	ENSECAG00000015755	ENSG00000104517	UBR5	730429 51366
CX592901	0.0209336	0.754387	0.999107	ETV5	ENSECAG00000000221	ENSG00000171656	ETV5	2119
CX592904	0.03047	0.111965	0.996768	#N/A	#N/A	#N/A	#N/A	#N/A
CX592906	0.00281824	0.962485	0.999107	GNL3	ENSECAG00000014850	ENSG00000163938	GNL3	26354
CX592907	0.0267769	0.711591	0.999107	#N/A	#N/A	#N/A	#N/A	#N/A
CX592908	0.0309297	0.765498	0.999107	#N/A	#N/A	#N/A	#N/A	#N/A
CX592910	0.0188814	0.617764	0.999107	NEU1	ENSECAG00000019284	ENSG00000204386	NEU1	4758
CX592913	-0.119129	0.0122388	0.996768	#N/A	#N/A	#N/A	#N/A	#N/A
CX592914	-0.0277191	0.580842	0.999107	PHF11	ENSECAG00000014972	ENSG00000136147	PHF11	51131
CX592916	-0.00982304	0.818079	0.999107	#N/A	#N/A	#N/A	#N/A	#N/A
CX592918	-0.0114794	0.632407	0.999107	#N/A	#N/A	#N/A	#N/A	#N/A
CX592920	-0.00807356	0.798901	0.999107	CALU	ENSECAG00000022474	ENSG00000128595	CALU	813
CX592922	0.0258593	0.706483	0.999107	#N/A	#N/A	#N/A	#N/A	#N/A
CX592923	0.0369974	0.537459	0.999107	MFSD5	ENSECAG00000022554	ENSG00000182544	MFSD5	84975
CX592925	0.0734732	0.0428243	0.996768	ZNF689	ENSECAG00000004417	ENSG00000156853	ZNF689	115509
CX592926	-0.0888529	0.4519	0.997544	#N/A	#N/A	#N/A	#N/A	#N/A
CX592927	-0.0491466	0.37008	0.997544	ARHGAP17	ENSECAG00000017234	ENSG00000140750	ARHGAP17	55114
CX592929	-0.0139304	0.544273	0.999107	NUP54	ENSECAG00000025004	ENSG00000138750	NUP54	53371
CX592930	-0.00989134	0.649091	0.999107	#N/A	#N/A	#N/A	#N/A	#N/A
CX592934	0.0233642	0.849659	0.999107	0	ENSECAG00000000023	ENSG00000158526	TSR2	90121
CX592936	-0.0161283	0.627712	0.999107	#N/A	#N/A	#N/A	#N/A	#N/A
CX592938	-0.000725128	0.989536	0.999107	#N/A	#N/A	#N/A	#N/A	#N/A
CX592940	-0.00144704	0.96099	0.999107	MPP6	ENSECAG00000009638	ENSG00000105926	MPP6	51678
CX592941	0.0660404	0.243206	0.996768	#N/A	#N/A	#N/A	#N/A	#N/A
CX592943	-0.0461049	0.0300709	0.996768	BECN1	ENSECAG00000018079	ENSG00000126581	BECN1	8678
CX592944	0.013929	0.721241	0.999107	C5orf21	ENSECAG00000018274	ENSG00000113391	C5orf21	83989
CX592945	-0.00707657	0.798301	0.999107	C18orf1	ENSECAG00000008041	ENSG00000168675	C18orf1	753
CX592946	0.0766644	0.247624	0.996768	#N/A	#N/A	#N/A	#N/A	#N/A
CX592948	-0.0915686	0.356771	0.997544	#N/A	#N/A	#N/A	#N/A	#N/A
CX592951	-0.0255884	0.456185	0.997544	NP_001075325.1	ENSECAG00000000336	ENSG00000105664	COMP	1311
CX592952	0.0750835	0.304719	0.996768	PRELID1	ENSECAG00000023460	ENSG00000169230	PRELID1	27166
CX592953	0.0156759	0.833086	0.999107	TBC1D8B	ENSECAG00000021440	ENSG00000133138	TBC1D8B	54885
CX592955	0.0137578	0.485042	0.998344	#N/A	#N/A	#N/A	#N/A	#N/A
CX592956	0.0944013	0.0735061	0.996768	SNX15	ENSECAG00000018173	ENSG00000110025	SNX15	29907
CX592957	-0.0179239	0.687982	0.999107	HERC1	ENSECAG00000022635	ENSG00000103657	HERC1	8925
CX592959	0.00598642	0.843502	0.999107	ARHGAP29	ENSECAG00000009393	ENSG00000137962	ARHGAP29	9411
CX592960	0.0902273	0.453402	0.997544	DAXX	ENSECAG00000021055	ENSG00000204209	DAXX	1616
CX592961	-0.0302447	0.305044	0.996768	#N/A	#N/A	#N/A	#N/A	#N/A
CX592962	0.0122111	0.511864	0.999107	#N/A	#N/A	#N/A	#N/A	#N/A
CX592964	-0.0489673	0.106446	0.996768	#N/A	#N/A	#N/A	#N/A	#N/A
CX592965	0.0121953	0.92044	0.999107	#N/A	#N/A	#N/A	#N/A	#N/A
CX592965	-0.0186597	0.661502	0.999107	#N/A	#N/A	#N/A	#N/A	#N/A
CX592966	0.0322233	0.454738	0.997544	#N/A	#N/A	#N/A	#N/A	#N/A
CX592967	0.00159931	0.983792	0.999107	BRMS1	ENSECAG00000010489	ENSG00000174744	BRMS1	25855
CX592969	-0.293806	0.0682421	0.996768	RPL11	ENSECAG00000021136	0	0	0
CX592971	0.0427383	0.658465	0.999107	#N/A	#N/A	#N/A	#N/A	#N/A
CX592972	0.0023675	0.958307	0.999107	TNFRSF12A	ENSECAG00000022424	ENSG00000006327	TNFRSF12A	51330
CX592973	0.0885731	0.0533528	0.996768	#N/A	#N/A	#N/A	#N/A	#N/A
CX592975	-0.0296459	0.353057	0.997544	#N/A	#N/A	#N/A	#N/A	#N/A
CX592976	0.133571	0.35352	0.997544	PSAP	ENSECAG00000021672	ENSG00000197746	PSAP	5660
CX592977	-0.0325078	0.437603	0.997544	0	ENSECAG00000013689	0	0	0
CX592978	-0.0827854	0.436598	0.997544	0	ENSECAG00000008542	0	0	0
CX592979	-0.0730291	0.18874	0.996768	#N/A	#N/A	#N/A	#N/A	#N/A
CX592981	0.134852	0.515336	0.999107	CALM3	ENSECAG00000009162	ENSG00000160014	CALM3	808 805 801
CX592982	-0.0186155	0.732315	0.999107	0	ENSECAG00000022750	0	0	0
CX592983	-0.00229108	0.955064	0.999107	#N/A	#N/A	#N/A	#N/A	#N/A
CX592984	-0.0770075	0.204326	0.996768	#N/A	#N/A	#N/A	#N/A	#N/A
CX592985	-0.0287368	0.586718	0.999107	FBL	ENSECAG00000023221	ENSG00000105202	FBL	2091
CX592986	0.00587649	0.904731	0.999107	#N/A	#N/A	#N/A	#N/A	#N/A
CX592988	-0.0474356	0.340672	0.997544	#N/A	#N/A	#N/A	#N/A	#N/A
CX592990	-0.0366936	0.669642	0.999107	HNRPA3	ENSECAG00000023237	ENSG00000170144	HNRPA3	220988
CX592992	0.0564233	0.131734	0.996768	TUBB2B	ENSECAG00000000341	ENSG00000137285	TUBB2B	347733
CX592993	-0.00520263	0.810221	0.999107	DYNC1I2	ENSECAG00000007660	ENSG00000077380	DYNC1I2	1781
CX592994	0.064272	0.416187	0.997544	#N/A	#N/A	#N/A	#N/A	#N/A
CX592995	0.0440226	0.376906	0.997544	#N/A	#N/A	#N/A	#N/A	#N/A
CX592998	-0.0539959	0.0797795	0.996768	SLC25A26	ENSECAG00000015020	ENSG00000144741	SLC25A26	115286
CX592999	0.123396	0.088597	0.996768	COX4I1	ENSECAG00000011722	ENSG00000131143	COX4I1	1327
CX593000	0.0315239	0.605828	0.999107	#N/A	#N/A	#N/A	#N/A	#N/A
CX593001	0.02759	0.358595	0.997544	SSR4	ENSECAG00000023150	ENSG00000180879	SSR4	6748
CX593002	-0.0212887	0.842976	0.999107	TPM4_HORSE	ENSECAG00000022254	0	0	0
CX593003	0.0215084	0.554883	0.999107	#N/A	#N/A	#N/A	#N/A	#N/A
CX593005	0.142932	0.361879	0.997544	HS90A_HORSE	ENSECAG00000018948	ENSG00000080824	HSP90AA2.	3320
CX593006	0.0424992	0.445893	0.997544	SUMO1	ENSECAG00000024693	ENSG00000116030	SUMO1	7341
CX593007	0.0110939	0.686986	0.999107	#N/A	#N/A	#N/A	#N/A	#N/A
CX593009	0.0335732	0.142083	0.996768	#N/A	#N/A	#N/A	#N/A	#N/A
CX593010	0.0539536	0.571385	0.999107	#N/A	#N/A	#N/A	#N/A	#N/A
CX593012	0.053402	0.258881	0.996768	0	ENSECAG00000009005	0	0	0
CX593014	0.00029885	0.99265	0.999107	USP4	ENSECAG00000018624	ENSG00000114316	USP4	7375
CX593015	-0.0426482	0.158377	0.996768	L3MBTL2	ENSECAG00000010476	ENSG00000100395	L3MBTL2	83746
CX593016	0.0330697	0.212111	0.996768	#N/A	#N/A	#N/A	#N/A	#N/A
CX593018	-0.0306689	0.451173	0.997544	#N/A	#N/A	#N/A	#N/A	#N/A
CX593019	-0.0244604	0.751911	0.999107	A8J714_HORSE	ENSECAG00000011268	ENSG00000149591	TAGLN	6876
CX593020	0.0265802	0.62039	0.999107	#N/A	#N/A	#N/A	#N/A	#N/A
CX593021	0.00778347	0.769253	0.999107	HIF1A	ENSECAG00000015597	ENSG00000100644	HIF1A	3091
CX593022	-0.0518328	0.206848	0.996768	#N/A	#N/A	#N/A	#N/A	#N/A
CX593023	0.147564	0.0033932	0.996768	SNAI1	ENSECAG00000009787	ENSG00000124216	SNAI1	6615
CX593024	-0.0291575	0.291683	0.996768	#N/A	#N/A	#N/A	#N/A	#N/A
CX593026	0.0928023	0.292397	0.996768	R3HCC1	ENSECAG00000025013	ENSG00000104679	R3HCC1	203069
CX593027	0.00571338	0.831076	0.999107	DARS	ENSECAG00000024197	ENSG00000115866	DARS	1615
CX593029	0.0290995	0.695919	0.999107	FKBP9	ENSECAG00000000404	ENSG00000122642	FKBP9	11328 100134075
CX593031	0.0833554	0.0432944	0.996768	ITGB5	ENSECAG00000007589	ENSG00000082781	ITGB5	3693
CX593032	0.0123367	0.870117	0.999107	LSM14A	ENSECAG00000016281	0	0	0
CX593035	-0.179777	0.0480594	0.996768	ALG14	ENSECAG00000020146	ENSG00000172339	ALG14	199857
CX593036	-0.0426646	0.108642	0.996768	PIGB	ENSECAG00000001013	ENSG00000069943	PIGB	9488
CX593038	-0.0203413	0.418854	0.997544	#N/A	#N/A	#N/A	#N/A	#N/A
CX593039	0.0414311	0.623712	0.999107	O77718_HORSE	ENSECAG00000018875	0	0	0
CX593040	-0.00514627	0.825522	0.999107	#N/A	#N/A	#N/A	#N/A	#N/A
CX593041	0.0346372	0.187773	0.996768	TRPV4	ENSECAG00000011734	ENSG00000111199	TRPV4	59341
CX593042	0.0772266	0.0895229	0.996768	#N/A	#N/A	#N/A	#N/A	#N/A
CX593044	-0.0295499	0.459801	0.997544	RPEL	ENSECAG00000015119	ENSG00000112137	RPEL	221692
CX593045	0.00847467	0.670672	0.999107	#N/A	#N/A	#N/A	#N/A	#N/A
CX593048	0.0910053	0.325347	0.996768	FHOD1	ENSECAG00000013595	ENSG00000135723	FHOD1	29109
CX593051	-0.00866364	0.691045	0.999107	#N/A	#N/A	#N/A	#N/A	#N/A
CX593052	0.0192768	0.629894	0.999107	#N/A	#N/A	#N/A	#N/A	#N/A
CX593053	-0.152777	0.0907394	0.996768	#N/A	#N/A	#N/A	#N/A	#N/A
CX593055	-0.0215994	0.733862	0.999107	#N/A	#N/A	#N/A	#N/A	#N/A
CX593056	-0.00607913	0.900638	0.999107	BIRC6	ENSECAG00000019545	ENSG00000115760	BIRC6	57448
CX593057	-0.023483	0.333565	0.996768	#N/A	#N/A	#N/A	#N/A	#N/A
CX593059	0.0398309	0.312867	0.996768	HNRPA2B1	ENSECAG00000000782	ENSG00000122566	HNRPA2B1	3181
CX593060	-0.022117	0.577568	0.999107	#N/A	#N/A	#N/A	#N/A	#N/A
CX593061	0.0541436	0.168235	0.996768	MRPS15	ENSECAG00000000933	ENSG00000116898	MRPS15	64960
CX593062	0.0296339	0.50509	0.999107	#N/A	#N/A	#N/A	#N/A	#N/A
CX593064	-0.175893	0.215213	0.996768	#N/A	#N/A	#N/A	#N/A	#N/A
CX593068	0.00826396	0.904209	0.999107	0	ENSECAG00000001439	0	0	0
CX593069	-0.0241157	0.399901	0.997544	#N/A	#N/A	#N/A	#N/A	#N/A
CX593070	-0.0031984	0.921846	0.999107	#N/A	#N/A	#N/A	#N/A	#N/A
CX593071	-0.000946843	0.979804	0.999107	DOLK	ENSECAG00000003118	ENSG00000175283	DOLK	22845
CX593072	0.107135	0.105674	0.996768	NDUFA4L2	ENSECAG00000023525	ENSG00000185633	NDUFA4L2	56901
CX593073	-0.0145809	0.47108	0.997544	ORC4L	ENSECAG00000013910	ENSG00000115947	ORC4L	5000
CX593074	-0.0528698	0.0892636	0.996768	0	ENSECAG00000022891	0	0	0
CX593075	-0.0137881	0.692221	0.999107	#N/A	#N/A	#N/A	#N/A	#N/A
CX593076	0.0125246	0.806896	0.999107	TOMM22	ENSECAG00000010359	ENSG00000100216	TOMM22	56993
CX593079	0.075112	0.588533	0.999107	#N/A	#N/A	#N/A	#N/A	#N/A
CX593080	0.0299716	0.560122	0.999107	ACSF2	ENSECAG00000019245	ENSG00000167107	ACSF2	80221
CX593081	-0.00674053	0.751314	0.999107	#N/A	#N/A	#N/A	#N/A	#N/A
CX593082	0.0549033	0.437411	0.997544	VIT	ENSECAG00000003318	ENSG00000205221	VIT	5212
CX593083	-0.0459207	0.105944	0.996768	#N/A	#N/A	#N/A	#N/A	#N/A
CX593084	0.0270031	0.231647	0.996768	SLC25A33	ENSECAG00000016862	ENSG00000171612	SLC25A33	84275
CX593085	-0.0197522	0.508835	0.999107	#N/A	#N/A	#N/A	#N/A	#N/A
CX593086	0.0517874	0.710271	0.999107	MRPS23	ENSECAG00000012333	ENSG00000181610	MRPS23	51649
CX593087	0.0360602	0.37828	0.997544	FAM101B	ENSECAG00000008758	ENSG00000183688	FAM101B	100133632 359845
CX593088	-0.00171919	0.934157	0.999107	#N/A	#N/A	#N/A	#N/A	#N/A
CX593090	-0.00890127	0.884997	0.999107	#N/A	#N/A	#N/A	#N/A	#N/A
CX593092	0.0368536	0.493729	0.999107	COG7	ENSECAG00000023784	ENSG00000168434	COG7	91949
CX593093	0.111887	0.00966129	0.996768	ERCC1	ENSECAG00000011385	ENSG00000012061	ERCC1	2067
CX593094	0.0258865	0.475439	0.997597	#N/A	#N/A	#N/A	#N/A	#N/A
CX593097	-0.0561058	0.311458	0.996768	#N/A	#N/A	#N/A	#N/A	#N/A
CX593098	0.00254158	0.928696	0.999107	Q95MB9_HORSE	ENSECAG00000021201	ENSG00000125845	BMP2	650
CX593099	-0.14982	0.124966	0.996768	#N/A	#N/A	#N/A	#N/A	#N/A
CX593101	-0.0686527	0.154792	0.996768	#N/A	#N/A	#N/A	#N/A	#N/A
CX593105	0.00381465	0.916851	0.999107	0	ENSECAG00000002281	0	0	0
CX593107	0.0469327	0.608105	0.999107	#N/A	#N/A	#N/A	#N/A	#N/A
CX593108	-0.0779033	0.571064	0.999107	MDH1	ENSECAG00000010849	ENSG00000014641	MDH1	4190
CX593109	0.168514	0.204513	0.996768	0	ENSECAG00000015895	0	0	0
CX593110	-0.0350546	0.653479	0.999107	#N/A	#N/A	#N/A	#N/A	#N/A
CX593112	-0.0398628	0.593632	0.999107	#N/A	#N/A	#N/A	#N/A	#N/A
CX593113	-0.0219839	0.292559	0.996768	#N/A	#N/A	#N/A	#N/A	#N/A
CX593116	-0.0728376	0.111392	0.996768	#N/A	#N/A	#N/A	#N/A	#N/A
CX593118	0.0124582	0.565387	0.999107	#N/A	#N/A	#N/A	#N/A	#N/A
CX593119	-0.0228612	0.416873	0.997544	#N/A	#N/A	#N/A	#N/A	#N/A
CX593120	-0.0913569	0.184522	0.996768	#N/A	#N/A	#N/A	#N/A	#N/A
CX593121	-0.00884052	0.791772	0.999107	#N/A	#N/A	#N/A	#N/A	#N/A
CX593125	0.00905054	0.689957	0.999107	UBQLN1	ENSECAG00000019110	ENSG00000135018	UBQLN1	29979
CX593127	0.100333	0.0795816	0.996768	PPL	ENSECAG00000014320	ENSG00000118898	PPL	5493
CX593128	-0.0209302	0.476669	0.997597	#N/A	#N/A	#N/A	#N/A	#N/A
CX593129	-0.0113638	0.767775	0.999107	#N/A	#N/A	#N/A	#N/A	#N/A
CX593130	-0.0353539	0.380797	0.997544	AP3S1	ENSECAG00000010712	0	0	0
CX593131	0.0697953	0.0268816	0.996768	GMPR2	ENSECAG00000019714	ENSG00000100938	GMPR2	51292
CX593132	0.0402643	0.467728	0.997544	#N/A	#N/A	#N/A	#N/A	#N/A
CX593133	0.0322982	0.321431	0.996768	#N/A	#N/A	#N/A	#N/A	#N/A
CX593135	0.0476881	0.467686	0.997544	#N/A	#N/A	#N/A	#N/A	#N/A
CX593136	0.00636203	0.895614	0.999107	A5YBM2_HORSE	ENSECAG00000001985	ENSG00000138613	APH1B	83464
CX593137	-0.161617	0.19238	0.996768	#N/A	#N/A	#N/A	#N/A	#N/A
CX593138	-0.00336698	0.926868	0.999107	#N/A	#N/A	#N/A	#N/A	#N/A
CX593140	-0.0303537	0.71895	0.999107	0	ENSECAG00000012812	ENSG00000147642	AC079061.8	55638
CX593141	0.0203719	0.56334	0.999107	CARS	ENSECAG00000004558	ENSG00000110619	CARS	833
CX593142	-0.141899	0.39732	0.997544	#N/A	#N/A	#N/A	#N/A	#N/A
CX593144	-0.0921783	0.603206	0.999107	#N/A	#N/A	#N/A	#N/A	#N/A
CX593146	-0.0158335	0.600591	0.999107	ARHGAP5	ENSECAG00000017271	0	0	0
CX593147	-0.0258894	0.436295	0.997544	#N/A	#N/A	#N/A	#N/A	#N/A
CX593148	0.0185457	0.418571	0.997544	#N/A	#N/A	#N/A	#N/A	#N/A
CX593149	-0.0183941	0.577914	0.999107	#N/A	#N/A	#N/A	#N/A	#N/A
CX593151	0.0571381	0.103681	0.996768	STUB1	ENSECAG00000014495	ENSG00000103266	STUB1	10273
CX593152	-0.0327719	0.368433	0.997544	TTC3	ENSECAG00000019685	ENSG00000182670	TTC3	7267
CX593153	-0.0341642	0.344915	0.997544	RBM12	ENSECAG00000021997	ENSG00000214078	RBM12	8904 10137
CX593155	-0.026348	0.687043	0.999107	#N/A	#N/A	#N/A	#N/A	#N/A
CX593156	0.0846776	0.323496	0.996768	SQSTM1	ENSECAG00000020929	ENSG00000161011	SQSTM1	8878
CX593157	0.0281118	0.301128	0.996768	#N/A	#N/A	#N/A	#N/A	#N/A
CX593158	-0.137297	0.430793	0.997544	TOMM20	ENSECAG00000019640	0	0	0
CX593159	-0.0108425	0.68057	0.999107	#N/A	#N/A	#N/A	#N/A	#N/A
CX593160	0.00395746	0.94706	0.999107	#N/A	#N/A	#N/A	#N/A	#N/A
CX593161	0.00265252	0.9197	0.999107	#N/A	#N/A	#N/A	#N/A	#N/A
CX593162	-0.0273568	0.459203	0.997544	POLR1C	ENSECAG00000023516	ENSG00000171453	POLR1C	9533
CX593163	-0.0481175	0.0540498	0.996768	#N/A	#N/A	#N/A	#N/A	#N/A
CX593165	-0.00403149	0.929994	0.999107	#N/A	#N/A	#N/A	#N/A	#N/A
CX593166	-0.0118488	0.926998	0.999107	#N/A	#N/A	#N/A	#N/A	#N/A
CX593167	-0.0355564	0.575474	0.999107	FARSLB	ENSECAG00000023086	ENSG00000116120	FARSLB	10056
CX593168	0.0127518	0.936754	0.999107	PLCG2	ENSECAG00000000291	ENSG00000197943	PLCG2	5336
CX593169	0.011598	0.707479	0.999107	PIGT	ENSECAG00000007294	ENSG00000124155	PIGT	51604
CX593171	-0.00983106	0.672412	0.999107	#N/A	#N/A	#N/A	#N/A	#N/A
CX593173	0.0879419	0.128568	0.996768	#N/A	#N/A	#N/A	#N/A	#N/A
CX593174	-0.035055	0.434808	0.997544	#N/A	#N/A	#N/A	#N/A	#N/A
CX593175	0.00507739	0.84459	0.999107	#N/A	#N/A	#N/A	#N/A	#N/A
CX593176	0.0270801	0.399581	0.997544	EIF3I	ENSECAG00000013877	ENSG00000084623	EIF3I	8668
CX593177	-0.069794	0.110711	0.996768	FAM103A1	ENSECAG00000023312	ENSG00000169612	FAM103A1	83640
CX593178	-0.0795313	0.0701762	0.996768	#N/A	#N/A	#N/A	#N/A	#N/A
CX593179	-0.0581091	0.0674165	0.996768	#N/A	#N/A	#N/A	#N/A	#N/A
CX593180	0.0674503	0.197219	0.996768	#N/A	#N/A	#N/A	#N/A	#N/A
CX593184	0.0381438	0.336115	0.996768	#N/A	#N/A	#N/A	#N/A	#N/A
CX593185	-0.0102966	0.774174	0.999107	#N/A	#N/A	#N/A	#N/A	#N/A
CX593186	0.145185	0.164523	0.996768	Q6X9Z3_HORSE	ENSECAG00000022692	ENSG00000152795	HNRPDL	9987
CX593189	0.00857526	0.648363	0.999107	WSB2	ENSECAG00000007479	ENSG00000176871	WSB2	55884
CX593191	0.00783286	0.803812	0.999107	#N/A	#N/A	#N/A	#N/A	#N/A
CX593192	-0.107124	0.465769	0.997544	BZW2	ENSECAG00000022038	ENSG00000136261	BZW2	28969
CX593193	-0.151509	0.244537	0.996768	PAIP2	ENSECAG00000012036	ENSG00000120727	PAIP2	51247
CX593195	-0.0628305	0.172456	0.996768	#N/A	#N/A	#N/A	#N/A	#N/A
CX593196	-0.0213624	0.594368	0.999107	#N/A	#N/A	#N/A	#N/A	#N/A
CX593197	-0.0271885	0.622516	0.999107	#N/A	#N/A	#N/A	#N/A	#N/A
CX593198	0.0540836	0.40555	0.997544	#N/A	#N/A	#N/A	#N/A	#N/A
CX593199	0.0158824	0.537714	0.999107	TMEM14A	ENSECAG00000015579	ENSG00000096092	TMEM14A	28978
CX593200	-0.0594189	0.398048	0.997544	#N/A	#N/A	#N/A	#N/A	#N/A
CX593202	-0.0649711	0.239475	0.996768	#N/A	#N/A	#N/A	#N/A	#N/A
CX593204	0.200863	0.0801628	0.996768	SNRP70	ENSECAG00000013936	ENSG00000104852	SNRP70	6625
CX593205	-0.0298986	0.312012	0.996768	#N/A	#N/A	#N/A	#N/A	#N/A
CX593207	0.0335956	0.370348	0.997544	JUNB	ENSECAG00000003816	ENSG00000171223	JUNB	3726
CX593208	-0.000447962	0.989752	0.999107	#N/A	#N/A	#N/A	#N/A	#N/A
CX593209	-0.00994051	0.85775	0.999107	0	ENSECAG00000017341	0	0	0
CX593210	0.0231235	0.611574	0.999107	#N/A	#N/A	#N/A	#N/A	#N/A
CX593212	0.0778459	0.194388	0.996768	0	ENSECAG00000010013	0	0	0
CX593213	-0.0955136	0.262779	0.996768	#N/A	#N/A	#N/A	#N/A	#N/A
CX593214	0.180167	0.396769	0.997544	Q95M92_HORSE	ENSECAG00000007644	ENSG00000067225	PKM2	5315 652797
CX593215	-0.0397336	0.2514	0.996768	DOPEY2	ENSECAG00000022735	ENSG00000142197	DOPEY2	9980
CX593217	0.0378352	0.435476	0.997544	EIF1	ENSECAG00000012516	0	0	0
CX593218	-0.0354962	0.333702	0.996768	#N/A	#N/A	#N/A	#N/A	#N/A
CX593219	-0.014652	0.809877	0.999107	GANAB	ENSECAG00000014477	ENSG00000089597	GANAB	23193
CX593221	-0.00881257	0.837337	0.999107	NXPH3	ENSECAG00000017359	ENSG00000182575	NXPH3	11248
CX593222	0.0288599	0.657885	0.999107	TASP1	ENSECAG00000004119	ENSG00000089123	TASP1	55617
CX593223	0.0335288	0.396684	0.997544	CD81	ENSECAG00000024654	ENSG00000110651	CD81	975
CX593225	0.164447	0.0936172	0.996768	Q6VCR7_HORSE	ENSECAG00000005863	ENSG00000163931	TKT	7086
CX593226	-0.0213766	0.350943	0.997544	TEP1	ENSECAG00000010629	ENSG00000129566	TEP1	7011
CX593228	-0.00576637	0.804628	0.999107	TOR3A	ENSECAG00000017956	ENSG00000186283	TOR3A	64222
CX593230	0.0341184	0.324826	0.996768	#N/A	#N/A	#N/A	#N/A	#N/A
CX593231	-0.0848349	0.120767	0.996768	0	ENSECAG00000007397	0	0	0
CX593232	-0.0189275	0.729375	0.999107	0	ENSECAG00000024499	ENSG00000213688	AC026271.6	0
CX593233	0.0371381	0.205922	0.996768	BTBD11	ENSECAG00000009835	ENSG00000151136	BTBD11	121551
CX593233	0.0139214	0.572698	0.999107	BTBD11	ENSECAG00000009835	ENSG00000151136	BTBD11	121551
CX593234	-0.0590855	0.212347	0.996768	0	ENSECAG00000000014	ENSG00000183087	GAS6	2621 732446
CX593235	-0.0624331	0.0788748	0.996768	ESD	ENSECAG00000024350	ENSG00000139684	ESD	2098
CX593236	-0.0135709	0.886323	0.999107	#N/A	#N/A	#N/A	#N/A	#N/A
CX593238	0.00458285	0.95608	0.999107	Q65YZ0_HORSE	ENSECAG00000019408	ENSG00000121691	CAT	847
CX593240	0.0231639	0.451078	0.997544	0	ENSECAG00000019522	0	0	0
CX593241	0.0378752	0.521476	0.999107	#N/A	#N/A	#N/A	#N/A	#N/A
CX593242	-0.0245972	0.778195	0.999107	SET	ENSECAG00000009117	ENSG00000119335	SET	646817 6418
CX593243	-0.0298577	0.222589	0.996768	TTC32	ENSECAG00000013048	ENSG00000183891	TTC32	130502
CX593245	-0.0280934	0.564644	0.999107	CCNH	ENSECAG00000001853	ENSG00000134480	CCNH	902
CX593246	0.0326834	0.474816	0.997597	#N/A	#N/A	#N/A	#N/A	#N/A
CX593249	0.0252443	0.566641	0.999107	#N/A	#N/A	#N/A	#N/A	#N/A
CX593250	0.0673724	0.363152	0.997544	MOCS1	ENSECAG00000016924	ENSG00000124615	MOCS1	4337
CX593252	0.041792	0.312919	0.996768	VAC14	ENSECAG00000012459	ENSG00000103043	VAC14	55697
CX593254	0.0180442	0.731305	0.999107	#N/A	#N/A	#N/A	#N/A	#N/A
CX593255	0.0740622	0.0870049	0.996768	PMM1	ENSECAG00000000302	ENSG00000100417	PMM1	5372
CX593256	-0.00347675	0.869287	0.999107	#N/A	#N/A	#N/A	#N/A	#N/A
CX593257	-0.0060787	0.919309	0.999107	CENPC1	ENSECAG00000018267	ENSG00000145241	CENPC1	1060
CX593258	0.138203	0.195317	0.996768	DNAJC19	ENSECAG00000009331	ENSG00000205981	DNAJC19	131118
CX593259	-0.0447468	0.356315	0.997544	RPS14	ENSECAG00000024336	ENSG00000164587	RPS14	6208
CX593261	-0.0164139	0.666608	0.999107	TALDO1	ENSECAG00000011679	ENSG00000177156	TALDO1	6888 100133665
CX593262	0.042597	0.466078	0.997544	#N/A	#N/A	#N/A	#N/A	#N/A
CX593263	-0.115268	0.224503	0.996768	ATP5C1	ENSECAG00000024684	ENSG00000165629	ATP5C1	509
CX593265	0.0164872	0.563915	0.999107	#N/A	#N/A	#N/A	#N/A	#N/A
CX593266	0.0421856	0.421972	0.997544	EIF4EBP3	ENSECAG00000015036	ENSG00000131503	EIF4EBP3	404734 8637 54882
CX593267	-0.00195041	0.930933	0.999107	#N/A	#N/A	#N/A	#N/A	#N/A
CX593268	-0.123445	0.411421	0.997544	0	ENSECAG00000018348	0	0	0
CX593271	0.0855523	0.406417	0.997544	BAT4	ENSECAG00000019093	ENSG00000204438	BAT4	7918
CX593272	0.0597547	0.424717	0.997544	#N/A	#N/A	#N/A	#N/A	#N/A
CX593273	0.0597684	0.127138	0.996768	NPC2	ENSECAG00000018345	ENSG00000119655	NPC2	10577
CX593274	0.226948	0.419225	0.997544	BOC	ENSECAG00000022602	ENSG00000144857	BOC	91653
CX593275	-0.0494677	0.26588	0.996768	#N/A	#N/A	#N/A	#N/A	#N/A
CX593276	-0.0276009	0.385408	0.997544	#N/A	#N/A	#N/A	#N/A	#N/A
CX593277	0.0399034	0.102033	0.996768	NP_001075325.1	ENSECAG00000000336	ENSG00000105664	COMP	1311
CX593277	-0.0134784	0.675967	0.999107	NP_001075325.1	ENSECAG00000000336	ENSG00000105664	COMP	1311
CX593278	0.0319378	0.278506	0.996768	YWHAZ	ENSECAG00000021882	ENSG00000164924	YWHAZ	7534
CX593280	0.0386262	0.546508	0.999107	NDUFB11	ENSECAG00000020805	ENSG00000147123	NDUFB11	54539
CX593281	-0.0170801	0.762008	0.999107	#N/A	#N/A	#N/A	#N/A	#N/A
CX593282	0.114786	0.367958	0.997544	COL11A1	ENSECAG00000021205	ENSG00000060718	COL11A1	1301
CX593284	-0.0139867	0.629399	0.999107	HBS1L	ENSECAG00000004470	ENSG00000112339	HBS1L	10767
CX593286	0.0124296	0.738006	0.999107	#N/A	#N/A	#N/A	#N/A	#N/A
CX593287	0.0277049	0.850383	0.999107	#N/A	#N/A	#N/A	#N/A	#N/A
CX593288	0.00429342	0.846469	0.999107	#N/A	#N/A	#N/A	#N/A	#N/A
CX593289	-0.114449	0.385322	0.997544	ARHGAP21	ENSECAG00000011309	ENSG00000107863	ARHGAP21	57584
CX593290	0.0625396	0.106508	0.996768	#N/A	#N/A	#N/A	#N/A	#N/A
CX593296	0.0144916	0.566509	0.999107	#N/A	#N/A	#N/A	#N/A	#N/A
CX593297	0.0784595	0.188205	0.996768	YTHDC1	ENSECAG00000018303	ENSG00000083896	YTHDC1	91746
CX593299	-0.00667875	0.908855	0.999107	OGT	ENSECAG00000023721	ENSG00000147162	OGT	8473
CX593300	0.0487201	0.321152	0.996768	CYB5R3	ENSECAG00000008452	ENSG00000100243	CYB5R3	1727
CX593301	-0.0867756	0.43249	0.997544	AUP1	ENSECAG00000013531	ENSG00000115307	AUP1	550
CX593302	-0.0233265	0.511561	0.999107	#N/A	#N/A	#N/A	#N/A	#N/A
CX593303	0.0182361	0.710418	0.999107	CAMK2G	ENSECAG00000000031	ENSG00000148660	CAMK2G	818
CX593305	0.0712821	0.659231	0.999107	#N/A	#N/A	#N/A	#N/A	#N/A
CX593307	0.0230742	0.493183	0.999107	TRADD	ENSECAG00000013754	ENSG00000102871	TRADD	8717
CX593308	-0.0442435	0.167204	0.996768	CBR4	ENSECAG00000022089	ENSG00000145439	CBR4	84869
CX593309	-0.00166716	0.929252	0.999107	#N/A	#N/A	#N/A	#N/A	#N/A
CX593310	-0.011075	0.822556	0.999107	CCDC66	ENSECAG00000018662	ENSG00000180376	CCDC66	285331
CX593311	-0.0722303	0.27806	0.996768	#N/A	#N/A	#N/A	#N/A	#N/A
CX593312	-0.0592589	0.0471967	0.996768	#N/A	#N/A	#N/A	#N/A	#N/A
CX593313	-0.0445941	0.352654	0.997544	SEC63	ENSECAG00000006392	ENSG00000025796	SEC63	11231
CX593314	-0.0620484	0.0220856	0.996768	#N/A	#N/A	#N/A	#N/A	#N/A
CX593315	-0.156854	0.327912	0.996768	#N/A	#N/A	#N/A	#N/A	#N/A
CX593317	0.0699641	0.281755	0.996768	HHIPL2	ENSECAG00000015848	ENSG00000143512	HHIPL2	79802
CX593320	0.0628317	0.10326	0.996768	#N/A	#N/A	#N/A	#N/A	#N/A
CX593321	-0.0450555	0.366718	0.997544	#N/A	#N/A	#N/A	#N/A	#N/A
CX593322	-0.0452449	0.0202373	0.996768	NTAN1	ENSECAG00000002715	ENSG00000157045	NTAN1	123803
CX593325	-0.138961	0.282478	0.996768	Q6X9Y5_HORSE	ENSECAG00000001599	0	0	0
CX593326	-0.0656677	0.394549	0.997544	TTC1	ENSECAG00000006769	ENSG00000113312	TTC1	7265
CX593327	-0.0154955	0.664569	0.999107	#N/A	#N/A	#N/A	#N/A	#N/A
CX593328	0.00273465	0.914733	0.999107	RRBP1	ENSECAG00000014760	ENSG00000125844	RRBP1	6238
CX593329	-0.0918599	0.199083	0.996768	#N/A	#N/A	#N/A	#N/A	#N/A
CX593330	0.0311301	0.659248	0.999107	CDC37	ENSECAG00000012896	ENSG00000105401	CDC37	11140
CX593333	-0.0985461	0.0994589	0.996768	TNFRSF11B	ENSECAG00000014916	ENSG00000164761	TNFRSF11B	4982
CX593335	-0.0199895	0.650053	0.999107	#N/A	#N/A	#N/A	#N/A	#N/A
CX593336	0.180246	0.008028	0.996768	PPP1CA	ENSECAG00000010532	ENSG00000172531	PPP1CA	5499
CX593337	0.039984	0.564154	0.999107	KIFAP3	ENSECAG00000002798	ENSG00000075945	KIFAP3	22920
CX593339	-0.241551	0.0134269	0.996768	NP_001075354.1	ENSECAG00000021065	0	0	0
CX593341	0.0174079	0.366802	0.997544	PXDN	ENSECAG00000019739	ENSG00000130508	PXDN	100134134 7837
CX593343	0.00959147	0.765606	0.999107	#N/A	#N/A	#N/A	#N/A	#N/A
CX593344	-0.00462943	0.885443	0.999107	GCDH	ENSECAG00000012495	ENSG00000105607	GCDH	2639
CX593346	-0.0259532	0.608656	0.999107	C20orf11	ENSECAG00000011992	ENSG00000101193	C20orf11	54994
CX593347	0.0255954	0.564677	0.999107	ARMET	ENSECAG00000011938	ENSG00000145050	ARMET	7873
CX593349	0.0025294	0.962631	0.999107	C14orf4	ENSECAG00000009757	ENSG00000119669	C14orf4	64207
CX593350	-0.0805278	0.358085	0.997544	#N/A	#N/A	#N/A	#N/A	#N/A
CX593352	-0.0148631	0.639679	0.999107	TPBG	ENSECAG00000003170	ENSG00000146242	TPBG	7162
CX593353	0.0623327	0.463995	0.997544	#N/A	#N/A	#N/A	#N/A	#N/A
CX593354	-0.00480066	0.95618	0.999107	#N/A	#N/A	#N/A	#N/A	#N/A
CX593357	-0.153795	0.210047	0.996768	Q6X9Y5_HORSE	ENSECAG00000001599	0	0	0
CX593358	-0.0119408	0.677563	0.999107	LMCD1	ENSECAG00000010791	ENSG00000071282	LMCD1	29995
CX593359	-0.00749519	0.689435	0.999107	0	ENSECAG00000011384	0	0	0
CX593360	-0.0213959	0.341231	0.997544	#N/A	#N/A	#N/A	#N/A	#N/A
CX593363	-0.214152	0.241617	0.996768	#N/A	#N/A	#N/A	#N/A	#N/A
CX593363	-0.171299	0.295178	0.996768	#N/A	#N/A	#N/A	#N/A	#N/A
CX593364	-0.037484	0.476666	0.997597	RBBP7	ENSECAG00000019979	ENSG00000102054	RBBP7	5931
CX593365	-0.0917814	0.0289054	0.996768	#N/A	#N/A	#N/A	#N/A	#N/A
CX593366	0.00159873	0.97197	0.999107	CEP57	ENSECAG00000010938	ENSG00000166037	CEP57	9702
CX593367	-0.00189526	0.954953	0.999107	#N/A	#N/A	#N/A	#N/A	#N/A
CX593368	0.00201896	0.944766	0.999107	#N/A	#N/A	#N/A	#N/A	#N/A
CX593369	0.072436	0.673939	0.999107	#N/A	#N/A	#N/A	#N/A	#N/A
CX593372	0.0296334	0.522293	0.999107	Q6X9X2_HORSE	ENSECAG00000017433	ENSG00000041982	TNC	3371
CX593373	-0.04705	0.436897	0.997544	#N/A	#N/A	#N/A	#N/A	#N/A
CX593375	0.00420708	0.921486	0.999107	#N/A	#N/A	#N/A	#N/A	#N/A
CX593376	0.015532	0.921551	0.999107	NNT	ENSECAG00000016077	ENSG00000112992	NNT	23530
CX593377	0.0161877	0.637318	0.999107	#N/A	#N/A	#N/A	#N/A	#N/A
CX593378	-0.0296015	0.259172	0.996768	CHODL	ENSECAG00000009963	ENSG00000154645	CHODL	140578
CX593379	-0.026877	0.482522	0.998065	CEBPG	ENSECAG00000004879	ENSG00000153879	CEBPG	1054
CX593380	0.065391	0.144287	0.996768	CHMP6	ENSECAG00000012902	ENSG00000176108	CHMP6	79643
CX593381	-0.0134988	0.859083	0.999107	#N/A	#N/A	#N/A	#N/A	#N/A
CX593383	0.00273327	0.936625	0.999107	SEC23IP	ENSECAG00000000536	ENSG00000107651	SEC23IP	11196
CX593384	0.054323	0.169346	0.996768	NP_001075381.1	ENSECAG00000020587	ENSG00000196743	GM2A	2760
CX593385	-0.0114785	0.63421	0.999107	#N/A	#N/A	#N/A	#N/A	#N/A
CX593386	0.0619778	0.535113	0.999107	#N/A	#N/A	#N/A	#N/A	#N/A
CX593387	-0.0288144	0.552564	0.999107	PCM1	ENSECAG00000011655	ENSG00000078674	PCM1	5108
CX593388	0.00386632	0.942365	0.999107	SYNJ1	ENSECAG00000004829	ENSG00000159082	SYNJ1	8867
CX593390	0.0935592	0.0614125	0.996768	FIBP	ENSECAG00000022559	ENSG00000172500	FIBP	9158
CX593393	-0.0458576	0.58868	0.999107	LYAR	ENSECAG00000012794	ENSG00000145220	LYAR	55646
CX593394	0.0290198	0.706496	0.999107	BDH2	ENSECAG00000010010	ENSG00000164039	BDH2	56898
CX593396	0.0351323	0.500335	0.999107	#N/A	#N/A	#N/A	#N/A	#N/A
CX593397	0.0138341	0.646899	0.999107	#N/A	#N/A	#N/A	#N/A	#N/A
CX593398	0.0362655	0.488536	0.999107	RABL4	ENSECAG00000020212	ENSG00000100360	RABL4	11020
CX593399	0.0999469	0.108901	0.996768	RPL3	ENSECAG00000020665	ENSG00000100316	RPL3	6122 653881
CX593400	0.0387896	0.534983	0.999107	#N/A	#N/A	#N/A	#N/A	#N/A
CX593401	0.0139827	0.786936	0.999107	#N/A	#N/A	#N/A	#N/A	#N/A
CX593402	-0.035585	0.437198	0.997544	#N/A	#N/A	#N/A	#N/A	#N/A
CX593403	-0.0410762	0.193485	0.996768	NEIL1	ENSECAG00000000925	ENSG00000140398	NEIL1	79661
CX593404	-0.0592513	0.28386	0.996768	FAM53C	ENSECAG00000001645	ENSG00000120709	FAM53C	51307
CX593405	0.00954877	0.821704	0.999107	#N/A	#N/A	#N/A	#N/A	#N/A
CX593407	-0.0669719	0.252094	0.996768	0	ENSECAG00000009375	ENSG00000144649	AC092042.2	729085
CX593408	-0.0377182	0.0798271	0.996768	0	ENSECAG00000003460	0	0	0
CX593410	0.0185425	0.759797	0.999107	TCF4	ENSECAG00000017265	ENSG00000196628	TCF4	6925
CX593411	-0.00357471	0.923699	0.999107	#N/A	#N/A	#N/A	#N/A	#N/A
CX593412	-0.0535722	0.315168	0.996768	NOL8	ENSECAG00000022362	ENSG00000198000	NOL8	55035
CX593413	0.0776681	0.185287	0.996768	TNN	ENSECAG00000011669	ENSG00000120332	TNN	63923
CX593413	0.0109981	0.849647	0.999107	TNN	ENSECAG00000011669	ENSG00000120332	TNN	63923
CX593414	-0.0217845	0.865634	0.999107	RPL4	ENSECAG00000023179	ENSG00000174444	RPL4	6124
CX593415	0.115192	0.247893	0.996768	#N/A	#N/A	#N/A	#N/A	#N/A
CX593416	-0.018644	0.54256	0.999107	#N/A	#N/A	#N/A	#N/A	#N/A
CX593418	-0.0688418	0.100454	0.996768	#N/A	#N/A	#N/A	#N/A	#N/A
CX593419	-0.044399	0.672534	0.999107	SEC62	ENSECAG00000017105	ENSG00000008952	SEC62	7095
CX593420	0.0588259	0.274019	0.996768	#N/A	#N/A	#N/A	#N/A	#N/A
CX593422	0.0533892	0.607015	0.999107	THBS3	ENSECAG00000011993	ENSG00000169231	THBS3	7059
CX593423	-0.191535	0.113163	0.996768	RPL27A	ENSECAG00000022469	0	0	0
CX593424	-0.0101817	0.837702	0.999107	#N/A	#N/A	#N/A	#N/A	#N/A
CX593425	-0.0218994	0.819068	0.999107	GTF2F1	ENSECAG00000000246	ENSG00000125651	GTF2F1	2962
CX593426	0.0606871	0.211938	0.996768	DBNL	ENSECAG00000012048	ENSG00000136279	DBNL	28988
CX593427	-0.102651	0.311418	0.996768	VARSL	ENSECAG00000018202	ENSG00000137411	VARSL	0
CX593431	0.0266471	0.72558	0.999107	HHIPL2	ENSECAG00000015848	ENSG00000143512	HHIPL2	79802
CX593432	0.0756761	0.0365443	0.996768	PRKCDBP	ENSECAG00000000857	ENSG00000170955	PRKCDBP	112464
CX593435	-0.134295	0.19758	0.996768	#N/A	#N/A	#N/A	#N/A	#N/A
CX593436	0.12955	0.0134525	0.996768	ELL2	ENSECAG00000022933	0	0	0
CX593437	0.0416676	0.205411	0.996768	0	ENSECAG00000020815	ENSG00000214827	BX470111.4	100133946 4515
CX593438	0.147682	0.0065441	0.996768	#N/A	#N/A	#N/A	#N/A	#N/A
CX593438	0.0282515	0.299078	0.996768	#N/A	#N/A	#N/A	#N/A	#N/A
CX593439	-0.155278	0.182865	0.996768	#N/A	#N/A	#N/A	#N/A	#N/A
CX593440	0.0997592	0.174212	0.996768	TMEM175	ENSECAG00000023326	ENSG00000127419	TMEM175	84286
CX593441	-0.00779799	0.797724	0.999107	#N/A	#N/A	#N/A	#N/A	#N/A
CX593442	-0.0406823	0.452135	0.997544	SFRS2IP	ENSECAG00000023851	ENSG00000139218	SFRS2IP	9169
CX593443	0.0277524	0.760414	0.999107	#N/A	#N/A	#N/A	#N/A	#N/A
CX593444	-0.0568101	0.235943	0.996768	#N/A	#N/A	#N/A	#N/A	#N/A
CX593446	0.0660956	0.0508652	0.996768	MPZL2	ENSECAG00000012396	ENSG00000149573	MPZL2	10205
CX593448	0.00413968	0.936059	0.999107	#N/A	#N/A	#N/A	#N/A	#N/A
CX593449	-0.143209	0.277797	0.996768	#N/A	#N/A	#N/A	#N/A	#N/A
CX593450	0.027149	0.209167	0.996768	MT1B_HORSE	ENSECAG00000015275	0	0	0
CX593451	-0.0320382	0.255633	0.996768	DENND2A	ENSECAG00000020307	ENSG00000146966	DENND2A	27147
CX593452	0.159448	0.0594694	0.996768	FANCG	ENSECAG00000010644	ENSG00000165280	FANCG	2189 7415
CX593453	0.0467141	0.106875	0.996768	WDR82	ENSECAG00000014047	ENSG00000164091	WDR82	80335
CX593454	0.0793766	0.453241	0.997544	Q6DTK6_HORSE	ENSECAG00000008676	ENSG00000135486	HNRNPA1	3178 645691 729423
CX593457	-0.0397624	0.0666669	0.996768	#N/A	#N/A	#N/A	#N/A	#N/A
CX593459	-0.00425279	0.946464	0.999107	C20orf169	ENSECAG00000021199	ENSG00000198641	C20orf169	90196
CX593461	-0.0565788	0.1115	0.996768	#N/A	#N/A	#N/A	#N/A	#N/A
CX593463	-0.0479469	0.175874	0.996768	#N/A	#N/A	#N/A	#N/A	#N/A
CX593464	0.0325626	0.675928	0.999107	#N/A	#N/A	#N/A	#N/A	#N/A
CX593465	-0.0234545	0.820568	0.999107	#N/A	#N/A	#N/A	#N/A	#N/A
CX593466	0.025848	0.743469	0.999107	SNRPA	ENSECAG00000013141	ENSG00000077312	SNRPA	6626
CX593467	-0.154961	0.0965567	0.996768	PSMD7	ENSECAG00000020408	ENSG00000103035	PSMD7	5713
CX593469	-0.00551693	0.83656	0.999107	TXNDC1	ENSECAG00000003592	ENSG00000139921	TXNDC1	81542
CX593471	-0.0391831	0.372867	0.997544	#N/A	#N/A	#N/A	#N/A	#N/A
CX593472	-0.0100928	0.91576	0.999107	#N/A	#N/A	#N/A	#N/A	#N/A
CX593474	0.0403423	0.453386	0.997544	#N/A	#N/A	#N/A	#N/A	#N/A
CX593476	0.0517909	0.581672	0.999107	CALR	ENSECAG00000008164	ENSG00000179218	CALR	811
CX593478	-0.0645996	0.0526724	0.996768	#N/A	#N/A	#N/A	#N/A	#N/A
CX593479	0.0207223	0.545615	0.999107	MSL3L1	ENSECAG00000016699	ENSG00000005302	MSL3L1	10943
CX593480	-0.0185394	0.772559	0.999107	CC2D2A	ENSECAG00000025115	ENSG00000048342	CC2D2A	57545
CX593481	-0.0926156	0.14803	0.996768	#N/A	#N/A	#N/A	#N/A	#N/A
CX593482	-0.0714979	0.232739	0.996768	0	ENSECAG00000024696	ENSG00000055044	AC064836.1	51602
CX593483	-0.0881239	0.221608	0.996768	#N/A	#N/A	#N/A	#N/A	#N/A
CX593484	-0.00704796	0.770041	0.999107	C1orf59	ENSECAG00000006636	ENSG00000162639	C1orf59	113802
CX593486	-0.0221572	0.650372	0.999107	#N/A	#N/A	#N/A	#N/A	#N/A
CX593487	0.0349465	0.709212	0.999107	RCN3	ENSECAG00000010512	ENSG00000142552	RCN3	57333
CX593488	0.0648182	0.276489	0.996768	#N/A	#N/A	#N/A	#N/A	#N/A
CX593489	-0.00698721	0.797183	0.999107	MTMR15	ENSECAG00000010387	ENSG00000198690	MTMR15	22909
CX593490	0.026996	0.509772	0.999107	EML3	ENSECAG00000011974	ENSG00000149499	EML3	256364
CX593491	0.00979196	0.894879	0.999107	#N/A	#N/A	#N/A	#N/A	#N/A
CX593492	0.0254763	0.577419	0.999107	DDX42	ENSECAG00000022684	ENSG00000198231	DDX42	11325
CX593493	0.00323405	0.915199	0.999107	#N/A	#N/A	#N/A	#N/A	#N/A
CX593494	-0.0297521	0.232168	0.996768	#N/A	#N/A	#N/A	#N/A	#N/A
CX593499	0.0802181	0.112382	0.996768	#N/A	#N/A	#N/A	#N/A	#N/A
CX593500	0.00233822	0.962556	0.999107	#N/A	#N/A	#N/A	#N/A	#N/A
CX593503	0.0115377	0.878429	0.999107	#N/A	#N/A	#N/A	#N/A	#N/A
CX593505	0.0557481	0.155351	0.996768	ZCCHC17	ENSECAG00000025040	ENSG00000121766	ZCCHC17	51538
CX593507	-0.0144662	0.630797	0.999107	#N/A	#N/A	#N/A	#N/A	#N/A
CX593509	-0.0151587	0.645073	0.999107	#N/A	#N/A	#N/A	#N/A	#N/A
CX593510	-0.00199012	0.925897	0.999107	TMEM60	ENSECAG00000001903	ENSG00000135211	TMEM60	85025
CX593511	-0.00440603	0.95846	0.999107	#N/A	#N/A	#N/A	#N/A	#N/A
CX593513	0.00320184	0.957219	0.999107	PIK3C3	ENSECAG00000010657	ENSG00000078142	PIK3C3	5289
CX593514	-0.0014089	0.972013	0.999107	ANKH	ENSECAG00000006338	ENSG00000154122	ANKH	56172
CX593515	0.0580322	0.346025	0.997544	NAGLU	ENSECAG00000016227	ENSG00000108784	NAGLU	4669
CX593516	-0.00420358	0.929092	0.999107	#N/A	#N/A	#N/A	#N/A	#N/A
CX593517	-0.047369	0.193876	0.996768	#N/A	#N/A	#N/A	#N/A	#N/A
CX593518	0.0333691	0.704189	0.999107	BNIP2	ENSECAG00000022557	ENSG00000140299	BNIP2	663
CX593519	-0.0409307	0.197041	0.996768	MPHOSPH8	ENSECAG00000012777	ENSG00000196199	MPHOSPH8	54737 727815
CX593521	-0.0371966	0.27165	0.996768	#N/A	#N/A	#N/A	#N/A	#N/A
CX593523	-0.125421	0.010062	0.996768	#N/A	#N/A	#N/A	#N/A	#N/A
CX593524	-0.0238032	0.231947	0.996768	DHX8	ENSECAG00000019601	ENSG00000067596	DHX8	1659
CX593525	0.0184407	0.461416	0.997544	PRDX4	ENSECAG00000010085	ENSG00000123131	PRDX4	10549
CX593527	-0.0539475	0.0964515	0.996768	COL16A1	ENSECAG00000024119	ENSG00000084636	COL16A1	1307
CX593529	0.0554558	0.110354	0.996768	MYO1C	ENSECAG00000012020	ENSG00000197879	MYO1C	4641
CX593530	0.00598105	0.897383	0.999107	Q5IF04_HORSE	ENSECAG00000013425	ENSG00000115461	IGFBP5	3488
CX593531	0.0410387	0.564479	0.999107	#N/A	#N/A	#N/A	#N/A	#N/A
CX593532	-0.00257718	0.98186	0.999107	KIAA0372	ENSECAG00000025048	ENSG00000198677	KIAA0372	9652
CX593535	0.0509179	0.121172	0.996768	COL11A2	ENSECAG00000017342	ENSG00000204248	COL11A2	1302
CX593536	0.0421831	0.175777	0.996768	#N/A	#N/A	#N/A	#N/A	#N/A
CX593537	0.0234246	0.516408	0.999107	#N/A	#N/A	#N/A	#N/A	#N/A
CX593538	0.00162649	0.945252	0.999107	#N/A	#N/A	#N/A	#N/A	#N/A
CX593539	-0.00291893	0.900037	0.999107	#N/A	#N/A	#N/A	#N/A	#N/A
CX593540	0.0321684	0.36046	0.997544	#N/A	#N/A	#N/A	#N/A	#N/A
CX593541	0.106893	0.196912	0.996768	#N/A	#N/A	#N/A	#N/A	#N/A
CX593542	-0.0303618	0.33344	0.996768	TGS1	ENSECAG00000019399	ENSG00000137574	TGS1	96764
CX593546	-0.0163823	0.633042	0.999107	MLL	ENSECAG00000007743	ENSG00000118058	MLL	4297
CX593547	-0.0752134	0.184953	0.996768	#N/A	#N/A	#N/A	#N/A	#N/A
CX593548	0.0102508	0.889433	0.999107	#N/A	#N/A	#N/A	#N/A	#N/A
CX593550	-0.00724947	0.855508	0.999107	#N/A	#N/A	#N/A	#N/A	#N/A
CX593551	0.00363335	0.89749	0.999107	#N/A	#N/A	#N/A	#N/A	#N/A
CX593552	-0.109816	0.104146	0.996768	ZNF659	ENSECAG00000012368	ENSG00000151789	ZNF659	79750
CX593554	-0.0108432	0.708075	0.999107	RGS6	ENSECAG00000011760	ENSG00000182732	RGS6	9628
CX593555	0.0428285	0.425596	0.997544	DYNC1H1	ENSECAG00000015929	ENSG00000197102	DYNC1H1	1778
CX593556	-0.0324286	0.341813	0.997544	#N/A	#N/A	#N/A	#N/A	#N/A
CX593557	-0.0226091	0.525364	0.999107	C20orf30	ENSECAG00000013222	ENSG00000089063	C20orf30	29058
CX593558	0.144743	0.164175	0.996768	LARP1	ENSECAG00000017002	ENSG00000155506	LARP1	23367
CX593560	0.0444148	0.106708	0.996768	#N/A	#N/A	#N/A	#N/A	#N/A
CX593561	0.147363	0.252678	0.996768	#N/A	#N/A	#N/A	#N/A	#N/A
CX593562	0.0160358	0.664579	0.999107	#N/A	#N/A	#N/A	#N/A	#N/A
CX593563	0.0174086	0.528371	0.999107	#N/A	#N/A	#N/A	#N/A	#N/A
CX593564	-0.0206129	0.575641	0.999107	ZNF644	ENSECAG00000010304	ENSG00000122482	ZNF644	84146
CX593565	-0.065897	0.10986	0.996768	#N/A	#N/A	#N/A	#N/A	#N/A
CX593567	0.00701216	0.818502	0.999107	TMEM115	ENSECAG00000021817	ENSG00000126062	TMEM115	11070
CX593568	0.080241	0.0997348	0.996768	C11orf67	ENSECAG00000010625	ENSG00000087884	C11orf67	28971
CX593569	-0.0117213	0.669622	0.999107	ACP6	ENSECAG00000022581	ENSG00000162836	ACP6	51205
CX593570	0.000327067	0.990017	0.999107	STRN3	ENSECAG00000010464	ENSG00000196792	STRN3	29966
CX593571	-0.0853115	0.106299	0.996768	CAPN6	ENSECAG00000010869	ENSG00000077274	CAPN6	827
CX593574	-0.00369526	0.904379	0.999107	GPNMB	ENSECAG00000000658	ENSG00000136235	GPNMB	10457
CX593576	-0.00819266	0.854173	0.999107	#N/A	#N/A	#N/A	#N/A	#N/A
CX593577	-0.0316854	0.432862	0.997544	#N/A	#N/A	#N/A	#N/A	#N/A
CX593578	0.0853606	0.333856	0.996768	C1orf198	ENSECAG00000013108	ENSG00000119280	C1orf198	84886
CX593580	-0.0247281	0.575597	0.999107	#N/A	#N/A	#N/A	#N/A	#N/A
CX593581	-0.0101086	0.826124	0.999107	#N/A	#N/A	#N/A	#N/A	#N/A
CX593582	-0.0986129	0.269043	0.996768	#N/A	#N/A	#N/A	#N/A	#N/A
CX593584	-0.0560136	0.257204	0.996768	ANKRD11	ENSECAG00000017861	ENSG00000167522	ANKRD11	29123
CX593585	0.103283	0.284454	0.996768	#N/A	#N/A	#N/A	#N/A	#N/A
CX593586	-0.0531506	0.299078	0.996768	#N/A	#N/A	#N/A	#N/A	#N/A
CX593587	-0.0458644	0.361443	0.997544	#N/A	#N/A	#N/A	#N/A	#N/A
CX593588	0.00136254	0.988626	0.999107	#N/A	#N/A	#N/A	#N/A	#N/A
CX593589	0.0397773	0.1995	0.996768	C16orf35	ENSECAG00000017195	ENSG00000103148	C16orf35	8131
CX593590	0.0112666	0.778481	0.999107	#N/A	#N/A	#N/A	#N/A	#N/A
CX593592	0.0125953	0.61156	0.999107	#N/A	#N/A	#N/A	#N/A	#N/A
CX593593	0.0225349	0.241807	0.996768	SENP2	ENSECAG00000011230	ENSG00000163904	SENP2	59343
CX593595	-0.0481465	0.799095	0.999107	0	ENSECAG00000002481	0	0	0
CX593596	-0.272004	0.0825917	0.996768	0	ENSECAG00000017154	0	0	0
CX593597	-0.0277909	0.302876	0.996768	#N/A	#N/A	#N/A	#N/A	#N/A
CX593598	0.00087914	0.981445	0.999107	#N/A	#N/A	#N/A	#N/A	#N/A
CX593599	-0.0641059	0.511933	0.999107	#N/A	#N/A	#N/A	#N/A	#N/A
CX593601	-0.0112214	0.769455	0.999107	#N/A	#N/A	#N/A	#N/A	#N/A
CX593602	0.262547	0.0867598	0.996768	#N/A	#N/A	#N/A	#N/A	#N/A
CX593603	0.0828622	0.154615	0.996768	#N/A	#N/A	#N/A	#N/A	#N/A
CX593604	-0.0557172	0.407232	0.997544	#N/A	#N/A	#N/A	#N/A	#N/A
CX593605	0.125346	0.00553461	0.996768	#N/A	#N/A	#N/A	#N/A	#N/A
CX593606	-0.00257073	0.967012	0.999107	#N/A	#N/A	#N/A	#N/A	#N/A
CX593607	-0.168729	0.0329448	0.996768	#N/A	#N/A	#N/A	#N/A	#N/A
CX593608	0.0578321	0.0749645	0.996768	#N/A	#N/A	#N/A	#N/A	#N/A
CX593609	0.0823404	0.20875	0.996768	CDC42BPB	ENSECAG00000021040	ENSG00000198752	CDC42BPB	9578
CX593610	0.0726052	0.071679	0.996768	#N/A	#N/A	#N/A	#N/A	#N/A
CX593611	-0.0207747	0.509366	0.999107	CCNI	ENSECAG00000020161	ENSG00000118816	CCNI	10983
CX593615	-0.0173481	0.419542	0.997544	#N/A	#N/A	#N/A	#N/A	#N/A
CX593617	-0.247796	0.019405	0.996768	ZSWIM7	ENSECAG00000008406	ENSG00000214941	ZSWIM7	125150
CX593618	0.0450383	0.24691	0.996768	TM9SF1	ENSECAG00000012455	ENSG00000100926	TM9SF1	10548
CX593619	-0.00622098	0.848268	0.999107	SEC13L1	ENSECAG00000020459	ENSG00000157020	SEC13L1	6396
CX593620	-0.014257	0.620585	0.999107	DBNL	ENSECAG00000012048	ENSG00000136279	DBNL	28988
CX593621	-0.0586364	0.0958553	0.996768	JAM2	ENSECAG00000014992	ENSG00000154721	JAM2	58494
CX593623	0.00653107	0.826084	0.999107	0	ENSECAG00000002390	0	0	0
CX593624	0.00723809	0.902934	0.999107	P4HB	ENSECAG00000009583	ENSG00000185624	P4HB	5034
CX593625	0.0495567	0.257068	0.996768	PRELP	ENSECAG00000018126	ENSG00000188783	PRELP	5549
CX593626	-0.00440684	0.873451	0.999107	PIGO	ENSECAG00000016332	ENSG00000165282	PIGO	84720
CX593629	-0.0309859	0.361676	0.997544	TBRG1	ENSECAG00000007465	ENSG00000154144	TBRG1	84897
CX593630	-0.00302245	0.978939	0.999107	#N/A	#N/A	#N/A	#N/A	#N/A
CX593631	-0.033424	0.433648	0.997544	#N/A	#N/A	#N/A	#N/A	#N/A
CX593633	-0.0217235	0.43541	0.997544	#N/A	#N/A	#N/A	#N/A	#N/A
CX593634	0.00743133	0.93109	0.999107	#N/A	#N/A	#N/A	#N/A	#N/A
CX593635	-0.0335256	0.365882	0.997544	#N/A	#N/A	#N/A	#N/A	#N/A
CX593636	-0.0910971	0.241359	0.996768	#N/A	#N/A	#N/A	#N/A	#N/A
CX593639	0.0486453	0.42695	0.997544	EIF4A1	ENSECAG00000021478	ENSG00000161960	EIF4A1	1973
CX593640	-0.0258508	0.159433	0.996768	#N/A	#N/A	#N/A	#N/A	#N/A
CX593641	0.0818783	0.0678453	0.996768	#N/A	#N/A	#N/A	#N/A	#N/A
CX593642	-0.0660729	0.106491	0.996768	#N/A	#N/A	#N/A	#N/A	#N/A
CX593643	-0.0368564	0.5184	0.999107	UBR4	ENSECAG00000024397	ENSG00000127481	UBR4	23352
CX593644	-0.0234486	0.44196	0.997544	#N/A	#N/A	#N/A	#N/A	#N/A
CX593645	-0.00967756	0.687352	0.999107	#N/A	#N/A	#N/A	#N/A	#N/A
CX593646	0.00540102	0.900499	0.999107	#N/A	#N/A	#N/A	#N/A	#N/A
CX593647	-0.0052704	0.882922	0.999107	ODZ3	ENSECAG00000020433	ENSG00000218336	ODZ3	55714
CX593649	0.083557	0.0476218	0.996768	#N/A	#N/A	#N/A	#N/A	#N/A
CX593650	0.0646212	0.182099	0.996768	HYI	ENSECAG00000007811	ENSG00000178922	HYI	81888
CX593651	0.0560948	0.48777	0.999107	ATP5O	ENSECAG00000009059	0	0	0
CX593652	-0.0148812	0.783692	0.999107	#N/A	#N/A	#N/A	#N/A	#N/A
CX593653	-0.0823804	0.627757	0.999107	#N/A	#N/A	#N/A	#N/A	#N/A
CX593654	-0.0812865	0.155881	0.996768	LCORL	ENSECAG00000000648	ENSG00000178177	LCORL	254251
CX593655	-0.00745641	0.687694	0.999107	#N/A	#N/A	#N/A	#N/A	#N/A
CX593656	-0.00287261	0.948353	0.999107	#N/A	#N/A	#N/A	#N/A	#N/A
CX593658	0.0230683	0.553951	0.999107	MATR3	ENSECAG00000012882	0	0	0
CX593659	0.107588	0.17215	0.996768	#N/A	#N/A	#N/A	#N/A	#N/A
CX593662	-0.0450717	0.0885509	0.996768	RAD51AP1	ENSECAG00000010367	ENSG00000111247	RAD51AP1	10635
CX593663	-0.018017	0.65831	0.999107	CLK2	ENSECAG00000021471	ENSG00000176444	CLK2	1196
CX593664	-0.0054624	0.856945	0.999107	NDN	ENSECAG00000001491	ENSG00000182636	NDN	4692
CX593665	0.00811218	0.788453	0.999107	TMEM30A	ENSECAG00000013904	ENSG00000112697	TMEM30A	55754
CX593666	-0.027212	0.451688	0.997544	#N/A	#N/A	#N/A	#N/A	#N/A
CX593668	-0.0500153	0.726563	0.999107	#N/A	#N/A	#N/A	#N/A	#N/A
CX593669	-0.0171676	0.473657	0.997597	VPS39	ENSECAG00000004287	ENSG00000166887	VPS39	23339
CX593671	0.196117	0.00540307	0.996768	0	ENSECAG00000014664	ENSG00000100056	DGCR14	8220
CX593672	-0.0541244	0.147374	0.996768	#N/A	#N/A	#N/A	#N/A	#N/A
CX593673	-0.006845	0.869645	0.999107	#N/A	#N/A	#N/A	#N/A	#N/A
CX593675	0.017307	0.677891	0.999107	Q6X9X5_HORSE	ENSECAG00000015053	ENSG00000137575	SDCBP	6386
CX593676	-0.0418435	0.845146	0.999107	#N/A	#N/A	#N/A	#N/A	#N/A
CX593677	-0.0207593	0.536808	0.999107	0	ENSECAG00000007392	0	0	0
CX593678	-0.00677025	0.805648	0.999107	0	ENSECAG00000023308	0	0	0
CX593679	0.0101894	0.790051	0.999107	#N/A	#N/A	#N/A	#N/A	#N/A
CX593680	-0.0826032	0.164662	0.996768	0	ENSECAG00000019120	0	0	0
CX593682	0.0181772	0.830299	0.999107	COL16A1	ENSECAG00000024119	ENSG00000084636	COL16A1	1307
CX593684	0.0641415	0.430264	0.997544	TPRKB	ENSECAG00000007070	ENSG00000144034	TPRKB	51002
CX593685	0.0355029	0.415628	0.997544	Q9N0F0_HORSE	ENSECAG00000024531	ENSG00000148926	ADM	133
CX593686	0.0274709	0.365752	0.997544	#N/A	#N/A	#N/A	#N/A	#N/A
CX593687	-0.00405916	0.965225	0.999107	UBE2Q1	ENSECAG00000016647	ENSG00000160714	UBE2Q1	55585
CX593688	0.0561178	0.72617	0.999107	#N/A	#N/A	#N/A	#N/A	#N/A
CX593691	-0.104484	0.120047	0.996768	#N/A	#N/A	#N/A	#N/A	#N/A
CX593692	-0.0547148	0.196071	0.996768	#N/A	#N/A	#N/A	#N/A	#N/A
CX593692	-0.0140757	0.733687	0.999107	#N/A	#N/A	#N/A	#N/A	#N/A
CX593693	-0.00884866	0.802628	0.999107	TMED5	ENSECAG00000016426	ENSG00000117500	TMED5	50999
CX593694	-0.0271417	0.816745	0.999107	#N/A	#N/A	#N/A	#N/A	#N/A
CX593695	0.142025	0.210239	0.996768	SLC44A1	ENSECAG00000002233	ENSG00000070214	SLC44A1	23446
CX593697	0.0304101	0.838645	0.999107	#N/A	#N/A	#N/A	#N/A	#N/A
CX593698	0.0862554	0.0595011	0.996768	THSD1	ENSECAG00000018029	ENSG00000136114	THSD1	55901
CX593699	-0.0239266	0.313381	0.996768	ZNF608	ENSECAG00000017943	ENSG00000168916	ZNF608	57507
CX593702	0.0359513	0.137321	0.996768	#N/A	#N/A	#N/A	#N/A	#N/A
CX593706	0.0327691	0.514569	0.999107	#N/A	#N/A	#N/A	#N/A	#N/A
CX593707	-0.0464278	0.372528	0.997544	COPS5	ENSECAG00000013916	ENSG00000121022	COPS5	10987
CX593708	0.00420586	0.86912	0.999107	GNPDA1	ENSECAG00000023055	ENSG00000113552	GNPDA1	10007
CX593709	-0.149669	0.274894	0.996768	EIF4A2	ENSECAG00000021223	ENSG00000156976	EIF4A2	1974
CX593712	0.0635277	0.344289	0.997544	#N/A	#N/A	#N/A	#N/A	#N/A
CX593713	0.00169821	0.94381	0.999107	#N/A	#N/A	#N/A	#N/A	#N/A
CX593714	0.0368418	0.0364023	0.996768	SND1	ENSECAG00000011451	ENSG00000197157	SND1	27044
CX593715	-0.0750323	0.225279	0.996768	#N/A	#N/A	#N/A	#N/A	#N/A
CX593717	-0.057583	0.0944767	0.996768	DHX36	ENSECAG00000025100	ENSG00000174953	DHX36	170506
CX593718	-0.148389	0.296054	0.996768	#N/A	#N/A	#N/A	#N/A	#N/A
CX593719	0.0113887	0.651894	0.999107	#N/A	#N/A	#N/A	#N/A	#N/A
CX593724	-0.0220986	0.691736	0.999107	#N/A	#N/A	#N/A	#N/A	#N/A
CX593725	0.00670968	0.781536	0.999107	EBNA1BP2	ENSECAG00000024179	ENSG00000117395	EBNA1BP2	10969
CX593727	0.00441753	0.957544	0.999107	WBP5	ENSECAG00000002607	ENSG00000185222	WBP5	51186
CX593729	-0.165933	0.0921995	0.996768	#N/A	#N/A	#N/A	#N/A	#N/A
CX593731	0.0175099	0.462868	0.997544	HHIPL1	ENSECAG00000024687	ENSG00000182218	HHIPL1	84439
CX593732	-0.0383592	0.493773	0.999107	MARK2	ENSECAG00000021754	ENSG00000072518	MARK2	2011
CX593734	0.0111189	0.774072	0.999107	GADD45B	ENSECAG00000009168	ENSG00000099860	GADD45B	4616
CX593735	-0.0273387	0.771496	0.999107	COX4I1	ENSECAG00000011722	ENSG00000131143	COX4I1	1327
CX593736	-0.0175337	0.572401	0.999107	0	ENSECAG00000017645	0	0	0
CX593738	-0.0691128	0.135037	0.996768	0	ENSECAG00000010252	ENSG00000160584	AP006216.1	23387
CX593740	0.0328612	0.870995	0.999107	#N/A	#N/A	#N/A	#N/A	#N/A
CX593745	-0.0228689	0.595564	0.999107	CPE	ENSECAG00000009256	ENSG00000109472	CPE	1363
CX593746	-0.0147334	0.626177	0.999107	RPL22L1	ENSECAG00000018894	ENSG00000163584	RPL22L1	200916
CX593747	-0.0602696	0.103118	0.996768	#N/A	#N/A	#N/A	#N/A	#N/A
CX593748	-0.00812312	0.888172	0.999107	#N/A	#N/A	#N/A	#N/A	#N/A
CX593750	-0.22166	0.0621744	0.996768	#N/A	#N/A	#N/A	#N/A	#N/A
CX593751	-0.0552815	0.740997	0.999107	#N/A	#N/A	#N/A	#N/A	#N/A
CX593752	-0.0137813	0.626307	0.999107	COPS3	ENSECAG00000020649	ENSG00000141030	COPS3	8533
CX593753	-0.0265635	0.793367	0.999107	#N/A	#N/A	#N/A	#N/A	#N/A
CX593754	-0.103217	0.100785	0.996768	#N/A	#N/A	#N/A	#N/A	#N/A
CX593755	0.0153304	0.580076	0.999107	#N/A	#N/A	#N/A	#N/A	#N/A
CX593756	-0.00267056	0.959444	0.999107	PTBP2	ENSECAG00000015783	ENSG00000117569	PTBP2	58155
CX593758	0.0860503	0.0758228	0.996768	0	ENSECAG00000007392	0	0	0
CX593759	0.0777368	0.343071	0.997544	#N/A	#N/A	#N/A	#N/A	#N/A
CX593760	-0.00635933	0.874022	0.999107	0	ENSECAG00000012597	0	0	0
CX593761	-0.00226373	0.94684	0.999107	#N/A	#N/A	#N/A	#N/A	#N/A
CX593762	0.0741278	0.449156	0.997544	#N/A	#N/A	#N/A	#N/A	#N/A
CX593763	-0.00638038	0.862242	0.999107	#N/A	#N/A	#N/A	#N/A	#N/A
CX593765	0.0586206	0.296027	0.996768	#N/A	#N/A	#N/A	#N/A	#N/A
CX593766	-0.210626	0.0291743	0.996768	RPS23	ENSECAG00000020523	0	0	0
CX593768	-0.0429973	0.348154	0.997544	#N/A	#N/A	#N/A	#N/A	#N/A
CX593769	-0.139934	0.00661809	0.996768	#N/A	#N/A	#N/A	#N/A	#N/A
CX593771	0.052057	0.171721	0.996768	MCM3AP	ENSECAG00000018980	ENSG00000160294	MCM3AP	8888
CX593772	-0.00911643	0.76044	0.999107	RABEP2	ENSECAG00000020116	ENSG00000177548	RABEP2	79874 100133585
CX593773	0.118332	0.561663	0.999107	#N/A	#N/A	#N/A	#N/A	#N/A
CX593775	-0.0075795	0.900169	0.999107	#N/A	#N/A	#N/A	#N/A	#N/A
CX593778	-0.0187289	0.672194	0.999107	NP_001075330.1	ENSECAG00000017984	ENSG00000189067	LITAF	9516
CX593779	-0.0106503	0.847283	0.999107	#N/A	#N/A	#N/A	#N/A	#N/A
CX593780	0.0240731	0.679993	0.999107	#N/A	#N/A	#N/A	#N/A	#N/A
CX593782	0.0218309	0.580618	0.999107	#N/A	#N/A	#N/A	#N/A	#N/A
CX593783	-0.116218	0.458875	0.997544	TPM4_HORSE	ENSECAG00000022254	0	0	0
CX593784	0.0230575	0.561932	0.999107	#N/A	#N/A	#N/A	#N/A	#N/A
CX593787	0.0474021	0.708676	0.999107	DBF4	ENSECAG00000014613	ENSG00000006634	DBF4	10926
CX593788	0.0308048	0.631121	0.999107	#N/A	#N/A	#N/A	#N/A	#N/A
CX593789	-0.0181427	0.69164	0.999107	#N/A	#N/A	#N/A	#N/A	#N/A
CX593790	-0.130285	0.245877	0.996768	#N/A	#N/A	#N/A	#N/A	#N/A
CX593791	0.0788822	0.242773	0.996768	#N/A	#N/A	#N/A	#N/A	#N/A
CX593794	-0.0641864	0.045716	0.996768	TBX5	ENSECAG00000017114	ENSG00000089225	TBX5	6910
CX593795	0.0188304	0.337883	0.996768	#N/A	#N/A	#N/A	#N/A	#N/A
CX593796	-0.0147288	0.800057	0.999107	#N/A	#N/A	#N/A	#N/A	#N/A
CX593797	0.0213892	0.516704	0.999107	SPTBN4	ENSECAG00000009505	ENSG00000160460	SPTBN4	57731
CX593798	0.0563729	0.191204	0.996768	USP11	ENSECAG00000016603	ENSG00000102226	USP11	8237
CX593799	0.0538669	0.571055	0.999107	ARCN1	ENSECAG00000019849	ENSG00000095139	ARCN1	372
CX593800	0.0256143	0.542462	0.999107	DDR2	ENSECAG00000010726	ENSG00000162733	DDR2	4921
CX593802	-0.00648924	0.69686	0.999107	#N/A	#N/A	#N/A	#N/A	#N/A
CX593803	0.019229	0.871326	0.999107	#N/A	#N/A	#N/A	#N/A	#N/A
CX593804	-0.229383	0.0433149	0.996768	0	ENSECAG00000011547	0	0	0
CX593811	-0.0402295	0.279366	0.996768	ZNF830	ENSECAG00000003872	ENSG00000198783	ZNF830	91603
CX593812	-0.0266004	0.401612	0.997544	USPL1	ENSECAG00000011889	ENSG00000132952	USPL1	10208
CX593815	-0.0163076	0.571749	0.999107	#N/A	#N/A	#N/A	#N/A	#N/A
CX593817	0.0121107	0.613472	0.999107	#N/A	#N/A	#N/A	#N/A	#N/A
CX593818	0.022731	0.562412	0.999107	PATZ1	ENSECAG00000025030	ENSG00000100105	PATZ1	23598
CX593821	-0.0054793	0.91354	0.999107	UBE4B	ENSECAG00000008307	ENSG00000130939	UBE4B	10277
CX593824	0.0631499	0.55396	0.999107	HNRNPR	ENSECAG00000013733	ENSG00000125944	HNRNPR	10236
CX593825	0.00300839	0.884888	0.999107	INTS10	ENSECAG00000018090	ENSG00000104613	INTS10	55174
CX593829	-0.0909407	0.588534	0.999107	EXT1	ENSECAG00000023112	0	0	0
CX593830	0.0505364	0.298362	0.996768	#N/A	#N/A	#N/A	#N/A	#N/A
CX593831	0.0137284	0.75848	0.999107	AMD1	ENSECAG00000011198	ENSG00000123505	AMD1	262
CX593832	0.0178597	0.666131	0.999107	#N/A	#N/A	#N/A	#N/A	#N/A
CX593833	0.00846753	0.90988	0.999107	NR4A3	ENSECAG00000011929	ENSG00000119508	NR4A3	8013
CX593835	0.00751547	0.916342	0.999107	#N/A	#N/A	#N/A	#N/A	#N/A
CX593838	-0.102942	0.0471542	0.996768	CANX	ENSECAG00000003079	ENSG00000127022	CANX	821
CX593839	-0.00648009	0.90382	0.999107	C7orf58	ENSECAG00000017094	ENSG00000106034	C7orf58	79974
CX593840	0.0100431	0.779978	0.999107	#N/A	#N/A	#N/A	#N/A	#N/A
CX593841	-0.0675804	0.15357	0.996768	#N/A	#N/A	#N/A	#N/A	#N/A
CX593843	-0.0260168	0.285036	0.996768	#N/A	#N/A	#N/A	#N/A	#N/A
CX593844	-0.0653558	0.394911	0.997544	#N/A	#N/A	#N/A	#N/A	#N/A
CX593845	-0.0429601	0.306403	0.996768	CWF19L1	ENSECAG00000016333	ENSG00000095485	CWF19L1	55280
CX593846	-0.0482105	0.249795	0.996768	#N/A	#N/A	#N/A	#N/A	#N/A
CX593847	-0.018884	0.698768	0.999107	#N/A	#N/A	#N/A	#N/A	#N/A
CX593848	0.0166365	0.640645	0.999107	WDR85	ENSECAG00000011855	ENSG00000148399	WDR85	92715
CX593849	0.0748516	0.535021	0.999107	EIF3S10	ENSECAG00000021880	ENSG00000107581	EIF3S10	8661
CX593850	0.0690457	0.148763	0.996768	CDC37	ENSECAG00000012896	ENSG00000105401	CDC37	11140
CX593851	-0.162665	0.310164	0.996768	ZCCHC9	ENSECAG00000023186	ENSG00000131732	ZCCHC9	84240
CX593853	0.000173587	0.992685	0.999107	#N/A	#N/A	#N/A	#N/A	#N/A
CX593854	-0.0709062	0.376351	0.997544	#N/A	#N/A	#N/A	#N/A	#N/A
CX593855	0.124829	0.268513	0.996768	UBXD8	ENSECAG00000012970	ENSG00000113194	UBXD8	23197
CX593859	0.0159179	0.688922	0.999107	SAPS2	ENSECAG00000007827	ENSG00000100239	SAPS2	9701
CX593861	-0.0330297	0.420785	0.997544	CUL2	ENSECAG00000015528	ENSG00000108094	CUL2	8453
CX593862	0.0590948	0.435865	0.997544	RAB13	ENSECAG00000016551	ENSG00000143545	RAB13	100131294 5872
CX593863	0.0978517	0.0162489	0.996768	BCKDK	ENSECAG00000011818	ENSG00000103507	BCKDK	10295
CX593864	-0.0152627	0.808115	0.999107	VASP	ENSECAG00000007818	ENSG00000125753	VASP	7408
CX593866	-0.0959213	0.128242	0.996768	DNAJA5	ENSECAG00000024728	ENSG00000168724	DNAJA5	134218
CX593867	0.0694258	0.33206	0.996768	#N/A	#N/A	#N/A	#N/A	#N/A
CX593869	-0.06213	0.220821	0.996768	ITGAE	ENSECAG00000000897	ENSG00000083457	ITGAE	3682
CX593870	-0.00997661	0.693877	0.999107	CHRAC1	ENSECAG00000006021	ENSG00000104472	CHRAC1	54108
CX593871	-0.010947	0.787176	0.999107	TBCE	ENSECAG00000018794	ENSG00000116957	TBCE	6905
CX593874	-0.00526653	0.895324	0.999107	#N/A	#N/A	#N/A	#N/A	#N/A
CX593875	-0.0089241	0.634312	0.999107	GPAA1	ENSECAG00000013668	ENSG00000197858	GPAA1	8733
CX593876	-0.0628713	0.624214	0.999107	MT1B_HORSE	ENSECAG00000015275	0	0	0
CX593877	-0.150833	0.238667	0.996768	NP_001075354.1	ENSECAG00000021065	0	0	0
CX593878	0.0206985	0.563703	0.999107	C1orf123	ENSECAG00000021472	ENSG00000162384	C1orf123	54987
CX593879	0.0714	0.603691	0.999107	0	ENSECAG00000002541	0	0	0
CX593880	0.000774872	0.971607	0.999107	SCARB2	ENSECAG00000024722	ENSG00000138760	SCARB2	950
CX593881	-0.0785954	0.247527	0.996768	#N/A	#N/A	#N/A	#N/A	#N/A
CX593882	0.108953	0.027174	0.996768	ZER1	ENSECAG00000015821	ENSG00000160445	ZER1	10444
CX593882	0.0434368	0.212403	0.996768	ZER1	ENSECAG00000015821	ENSG00000160445	ZER1	10444
CX593883	-0.0468734	0.131037	0.996768	#N/A	#N/A	#N/A	#N/A	#N/A
CX593884	0.00540613	0.948526	0.999107	#N/A	#N/A	#N/A	#N/A	#N/A
CX593885	0.161557	0.0463001	0.996768	SCUBE1	ENSECAG00000000951	ENSG00000159307	SCUBE1	80274
CX593885	-0.164604	0.0989138	0.996768	SCUBE1	ENSECAG00000000951	ENSG00000159307	SCUBE1	80274
CX593886	-0.0239875	0.215727	0.996768	#N/A	#N/A	#N/A	#N/A	#N/A
CX593887	-0.133603	0.085028	0.996768	#N/A	#N/A	#N/A	#N/A	#N/A
CX593888	0.0591135	0.298043	0.996768	#N/A	#N/A	#N/A	#N/A	#N/A
CX593891	-0.0160821	0.607472	0.999107	ZNHIT3	ENSECAG00000023232	ENSG00000108278	ZNHIT3	9326
CX593892	-0.0187907	0.278436	0.996768	SMURF2	ENSECAG00000011935	ENSG00000108854	SMURF2	64750
CX593893	-0.0142342	0.601921	0.999107	C10orf57	ENSECAG00000009136	ENSG00000122378	C10orf57	84293
CX593894	0.0561261	0.305091	0.996768	CARHSP1	ENSECAG00000019386	ENSG00000153048	CARHSP1	23589
CX593895	0.00606519	0.88838	0.999107	#N/A	#N/A	#N/A	#N/A	#N/A
CX593897	-0.112473	0.456532	0.997544	#N/A	#N/A	#N/A	#N/A	#N/A
CX593899	-0.0115707	0.68695	0.999107	SLC35A1	ENSECAG00000007207	ENSG00000164414	SLC35A1	10559
CX593900	0.0332094	0.461033	0.997544	0	ENSECAG00000008519	0	0	0
CX593901	0.00585148	0.774429	0.999107	KDELC1	ENSECAG00000022335	ENSG00000134901	KDELC1	79070
CX593902	0.0889162	0.100652	0.996768	#N/A	#N/A	#N/A	#N/A	#N/A
CX593903	0.0810978	0.131256	0.996768	#N/A	#N/A	#N/A	#N/A	#N/A
CX593904	-0.0514538	0.288416	0.996768	#N/A	#N/A	#N/A	#N/A	#N/A
CX593905	0.00114183	0.975922	0.999107	ACAA2	ENSECAG00000019394	ENSG00000167315	ACAA2	10449
CX593906	-0.093495	0.434685	0.997544	ZRF1	ENSECAG00000007573	ENSG00000105821	ZRF1	27000
CX593908	0.0788883	0.0427618	0.996768	#N/A	#N/A	#N/A	#N/A	#N/A
CX593910	0.120187	0.0137649	0.996768	TIMP1_HORSE	ENSECAG00000014259	ENSG00000102265	TIMP1	7076
CX593911	-0.011773	0.843782	0.999107	RTKN	ENSECAG00000010876	ENSG00000114993	RTKN	6242
CX593912	0.0748045	0.195423	0.996768	#N/A	#N/A	#N/A	#N/A	#N/A
CX593913	0.00104509	0.966462	0.999107	SMPDL3A	ENSECAG00000023408	ENSG00000172594	SMPDL3A	10924
CX593914	-0.086127	0.621401	0.999107	#N/A	#N/A	#N/A	#N/A	#N/A
CX593915	0.013072	0.829993	0.999107	C4orf8	ENSECAG00000024501	ENSG00000125386	C4orf8	8603
CX593916	0.250174	0.103696	0.996768	EEF2	ENSECAG00000020547	ENSG00000167658	EEF2	1938
CX593917	-0.0224408	0.521233	0.999107	ZCCHC6	ENSECAG00000014831	ENSG00000083223	ZCCHC6	79670
CX593918	-0.0101071	0.852935	0.999107	#N/A	#N/A	#N/A	#N/A	#N/A
CX593920	0.0414277	0.401255	0.997544	VPS4A	ENSECAG00000010711	ENSG00000132612	VPS4A	27183
CX593922	0.0164772	0.892418	0.999107	#N/A	#N/A	#N/A	#N/A	#N/A
CX593923	-0.0829716	0.460813	0.997544	#N/A	#N/A	#N/A	#N/A	#N/A
CX593924	-0.102459	0.167907	0.996768	#N/A	#N/A	#N/A	#N/A	#N/A
CX593925	-0.0354354	0.51141	0.999107	CRELD1	ENSECAG00000014826	ENSG00000163703	CRELD1	78987
CX593927	-0.101821	0.254895	0.996768	#N/A	#N/A	#N/A	#N/A	#N/A
CX593929	-0.0744614	0.634194	0.999107	#N/A	#N/A	#N/A	#N/A	#N/A
CX593930	0.0779081	0.124846	0.996768	SLCO3A1	ENSECAG00000013398	ENSG00000176463	SLCO3A1	28232
CX593931	-0.0844222	0.13165	0.996768	#N/A	#N/A	#N/A	#N/A	#N/A
CX593932	-0.0494349	0.408782	0.997544	#N/A	#N/A	#N/A	#N/A	#N/A
CX593933	-0.0330929	0.539654	0.999107	#N/A	#N/A	#N/A	#N/A	#N/A
CX593935	-0.126766	0.067499	0.996768	#N/A	#N/A	#N/A	#N/A	#N/A
CX593936	0.028939	0.537522	0.999107	ARL1	ENSECAG00000000372	ENSG00000120805	ARL1	400
CX593939	0.00687285	0.894867	0.999107	#N/A	#N/A	#N/A	#N/A	#N/A
CX593942	-0.0709614	0.0763123	0.996768	#N/A	#N/A	#N/A	#N/A	#N/A
CX593943	-0.0920013	0.369569	0.997544	#N/A	#N/A	#N/A	#N/A	#N/A
CX593944	-0.0595437	0.059017	0.996768	#N/A	#N/A	#N/A	#N/A	#N/A
CX593945	-0.0340947	0.581406	0.999107	#N/A	#N/A	#N/A	#N/A	#N/A
CX593947	-0.0660601	0.179441	0.996768	#N/A	#N/A	#N/A	#N/A	#N/A
CX593949	0.0378716	0.582779	0.999107	#N/A	#N/A	#N/A	#N/A	#N/A
CX593951	0.0226618	0.471328	0.997544	#N/A	#N/A	#N/A	#N/A	#N/A
CX593952	-0.0114015	0.668961	0.999107	WNT11	ENSECAG00000022188	ENSG00000085741	WNT11	7481
CX593953	-0.0569007	0.306571	0.996768	#N/A	#N/A	#N/A	#N/A	#N/A
CX593954	-0.00196602	0.952577	0.999107	#N/A	#N/A	#N/A	#N/A	#N/A
CX593955	-0.0359432	0.440424	0.997544	#N/A	#N/A	#N/A	#N/A	#N/A
CX593957	0.0228482	0.73443	0.999107	ALDOC	ENSECAG00000013037	ENSG00000109107	ALDOC	230
CX593957	-0.00845524	0.917095	0.999107	ALDOC	ENSECAG00000013037	ENSG00000109107	ALDOC	230
CX593957	NA	NA	NA	ALDOC	ENSECAG00000013037	ENSG00000109107	ALDOC	230
CX593958	-0.0856545	0.50136	0.999107	EEF1B2	ENSECAG00000016653	ENSG00000114942	EEF1B2	644820 1933
CX593961	0.00185025	0.945943	0.999107	CRIM1	ENSECAG00000015608	ENSG00000150938	CRIM1	51232
CX593964	0.0504176	0.305012	0.996768	TXLNA	ENSECAG00000019321	ENSG00000084652	TXLNA	200081
CX593965	-0.0440984	0.120688	0.996768	#N/A	#N/A	#N/A	#N/A	#N/A
CX593966	0.00510154	0.839318	0.999107	0	ENSECAG00000024902	0	0	0
CX593967	-0.129288	0.329147	0.996768	#N/A	#N/A	#N/A	#N/A	#N/A
CX593968	-0.0442538	0.216734	0.996768	#N/A	#N/A	#N/A	#N/A	#N/A
CX593970	0.0115737	0.640185	0.999107	#N/A	#N/A	#N/A	#N/A	#N/A
CX593971	0.0437793	0.23112	0.996768	C12orf57	ENSECAG00000024869	ENSG00000111678	C12orf57	113246
CX593972	0.0930644	0.100059	0.996768	#N/A	#N/A	#N/A	#N/A	#N/A
CX593973	-0.0355049	0.460644	0.997544	#N/A	#N/A	#N/A	#N/A	#N/A
CX593974	0.0525235	0.283507	0.996768	AGPAT2	ENSECAG00000010932	ENSG00000169692	AGPAT2	10555
CX593977	-0.00240205	0.974121	0.999107	#N/A	#N/A	#N/A	#N/A	#N/A
CX593978	-0.0439834	0.205714	0.996768	#N/A	#N/A	#N/A	#N/A	#N/A
CX593979	-0.033272	0.556859	0.999107	#N/A	#N/A	#N/A	#N/A	#N/A
CX593980	0.0143867	0.90461	0.999107	#N/A	#N/A	#N/A	#N/A	#N/A
CX593981	-0.15073	0.0512444	0.996768	#N/A	#N/A	#N/A	#N/A	#N/A
CX593982	-0.0208231	0.580095	0.999107	0	ENSECAG00000007621	0	0	0
CX593983	-0.041676	0.321087	0.996768	#N/A	#N/A	#N/A	#N/A	#N/A
CX593984	-0.158076	0.0440419	0.996768	YWHAB	ENSECAG00000020397	ENSG00000166913	YWHAB	7529
CX593985	-0.0461093	0.318622	0.996768	#N/A	#N/A	#N/A	#N/A	#N/A
CX593986	-0.10641	0.252142	0.996768	#N/A	#N/A	#N/A	#N/A	#N/A
CX593987	0.102598	0.0790476	0.996768	#N/A	#N/A	#N/A	#N/A	#N/A
CX593988	0.0570905	0.561227	0.999107	CCRK	ENSECAG00000024968	ENSG00000156345	CCRK	23552
CX593989	-0.00177439	0.982635	0.999107	#N/A	#N/A	#N/A	#N/A	#N/A
CX593990	0.00382734	0.940557	0.999107	#N/A	#N/A	#N/A	#N/A	#N/A
CX593992	-0.0219426	0.530868	0.999107	MTX1	ENSECAG00000007495	ENSG00000173171	MTX1	4580
CX593993	-0.00344577	0.926767	0.999107	#N/A	#N/A	#N/A	#N/A	#N/A
CX593994	-0.0597933	0.163956	0.996768	HSPB1	ENSECAG00000020463	ENSG00000106211	HSPB1	3315 653553
CX593995	-0.192728	0.233141	0.996768	#N/A	#N/A	#N/A	#N/A	#N/A
CX593996	0.0418273	0.670359	0.999107	#N/A	#N/A	#N/A	#N/A	#N/A
CX593997	-0.0344106	0.332533	0.996768	#N/A	#N/A	#N/A	#N/A	#N/A
CX593998	0.023735	0.344349	0.997544	#N/A	#N/A	#N/A	#N/A	#N/A
CX594002	0.00594109	0.807233	0.999107	#N/A	#N/A	#N/A	#N/A	#N/A
CX594003	-0.012363	0.580269	0.999107	RNF6	ENSECAG00000013606	ENSG00000127870	RNF6	6049
CX594004	-0.00751701	0.749435	0.999107	#N/A	#N/A	#N/A	#N/A	#N/A
CX594007	-0.00747162	0.904585	0.999107	EDC4	ENSECAG00000010812	ENSG00000038358	EDC4	23644
CX594008	0.0289946	0.608395	0.999107	0	ENSECAG00000010249	0	0	0
CX594009	-0.0672085	0.210592	0.996768	#N/A	#N/A	#N/A	#N/A	#N/A
CX594010	-0.0296476	0.870014	0.999107	#N/A	#N/A	#N/A	#N/A	#N/A
CX594011	-0.0975728	0.0330279	0.996768	FINC_HORSE	ENSECAG00000000701	ENSG00000115414	FN1	2335
CX594012	-0.043926	0.23515	0.996768	#N/A	#N/A	#N/A	#N/A	#N/A
CX594014	-0.0434116	0.416628	0.997544	DALRD3	ENSECAG00000020436	ENSG00000178149	DALRD3	100133719 55152
CX594016	-0.0664326	0.0937852	0.996768	#N/A	#N/A	#N/A	#N/A	#N/A
CX594017	0.0176268	0.547766	0.999107	TMEM43	ENSECAG00000005661	ENSG00000170876	TMEM43	79188
CX594018	-0.031152	0.181444	0.996768	#N/A	#N/A	#N/A	#N/A	#N/A
CX594019	0.0958829	0.248093	0.996768	RHOJ	ENSECAG00000003386	ENSG00000126785	RHOJ	57381
CX594020	0.0822409	0.279104	0.996768	#N/A	#N/A	#N/A	#N/A	#N/A
CX594023	0.0221964	0.347926	0.997544	#N/A	#N/A	#N/A	#N/A	#N/A
CX594024	-0.0848071	0.293445	0.996768	SMARCD2	ENSECAG00000011370	ENSG00000108604	SMARCD2	6603
CX594025	0.0432632	0.584695	0.999107	TFEB	ENSECAG00000019762	ENSG00000112561	TFEB	7942
CX594026	-0.0014361	0.986448	0.999107	RNF11	ENSECAG00000024974	ENSG00000123091	RNF11	26994
CX594030	-0.00257406	0.964475	0.999107	SLC1A5	ENSECAG00000011637	ENSG00000105281	SLC1A5	6510
CX594031	-0.264262	0.0299005	0.996768	RARG	ENSECAG00000016596	ENSG00000172819	RARG	5916
CX594032	-0.0024334	0.962129	0.999107	#N/A	#N/A	#N/A	#N/A	#N/A
CX594033	-0.037874	0.234118	0.996768	Q6XA04_HORSE	ENSECAG00000021956	0	0	0
CX594035	-0.0663622	0.255985	0.996768	#N/A	#N/A	#N/A	#N/A	#N/A
CX594036	-0.0280256	0.737174	0.999107	TSPYL2	ENSECAG00000005556	ENSG00000184205	TSPYL2	64061
CX594038	-0.123213	0.089313	0.996768	#N/A	#N/A	#N/A	#N/A	#N/A
CX594039	-0.0225662	0.522153	0.999107	MYO3A	ENSECAG00000012060	ENSG00000095777	MYO3A	53904
CX594040	-0.0277611	0.279309	0.996768	SHKBP1	ENSECAG00000007556	ENSG00000160410	SHKBP1	92799
CX594041	0.0279603	0.604677	0.999107	THBS4	ENSECAG00000019665	ENSG00000113296	THBS4	7060
CX594042	0.00702553	0.779902	0.999107	SCARB2	ENSECAG00000024722	ENSG00000138760	SCARB2	950
CX594043	0.0180955	0.804221	0.999107	#N/A	#N/A	#N/A	#N/A	#N/A
CX594044	-0.11632	0.135926	0.996768	#N/A	#N/A	#N/A	#N/A	#N/A
CX594045	0.0350136	0.143634	0.996768	TSPO	ENSECAG00000021765	ENSG00000100300	TSPO	706
CX594046	0.147455	0.0148641	0.996768	0	ENSECAG00000013867	0	0	0
CX594047	-0.342545	0.0354064	0.996768	#N/A	#N/A	#N/A	#N/A	#N/A
CX594048	-0.0515153	0.421298	0.997544	#N/A	#N/A	#N/A	#N/A	#N/A
CX594050	-0.00713644	0.94163	0.999107	#N/A	#N/A	#N/A	#N/A	#N/A
CX594054	-0.0262961	0.39636	0.997544	#N/A	#N/A	#N/A	#N/A	#N/A
CX594055	-0.0197808	0.844463	0.999107	HP1BP3	ENSECAG00000007787	ENSG00000127483	HP1BP3	50809
CX594056	-0.0278398	0.62547	0.999107	#N/A	#N/A	#N/A	#N/A	#N/A
CX594057	-0.0112563	0.795035	0.999107	#N/A	#N/A	#N/A	#N/A	#N/A
CX594058	-0.0658854	0.224474	0.996768	#N/A	#N/A	#N/A	#N/A	#N/A
CX594059	-0.131112	0.16014	0.996768	#N/A	#N/A	#N/A	#N/A	#N/A
CX594061	-0.134873	0.0235888	0.996768	#N/A	#N/A	#N/A	#N/A	#N/A
CX594064	-0.0133135	0.711452	0.999107	#N/A	#N/A	#N/A	#N/A	#N/A
CX594065	-0.00815222	0.749656	0.999107	GARS	ENSECAG00000019373	ENSG00000106105	GARS	2617
CX594066	0.0147819	0.789945	0.999107	DDIT3	ENSECAG00000020535	ENSG00000175197	DDIT3	1649
CX594069	-0.0184556	0.550699	0.999107	0	ENSECAG00000000626	0	0	0
CX594071	-0.0352455	0.282027	0.996768	#N/A	#N/A	#N/A	#N/A	#N/A
CX594072	-0.0854978	0.35992	0.997544	FRIH_HORSE	ENSECAG00000003925	0	0	0
CX594074	-0.0417948	0.416959	0.997544	#N/A	#N/A	#N/A	#N/A	#N/A
CX594075	-0.00739204	0.787367	0.999107	THBS1	ENSECAG00000008923	ENSG00000137801	THBS1	7057
CX594076	0.0577629	0.471388	0.997544	#N/A	#N/A	#N/A	#N/A	#N/A
CX594078	-0.0121913	0.735623	0.999107	#N/A	#N/A	#N/A	#N/A	#N/A
CX594079	0.00447761	0.909729	0.999107	HMG20A	ENSECAG00000022516	ENSG00000140382	HMG20A	10363
CX594080	-0.17657	0.102968	0.996768	#N/A	#N/A	#N/A	#N/A	#N/A
CX594081	0.0232898	0.780588	0.999107	#N/A	#N/A	#N/A	#N/A	#N/A
CX594082	0.000904602	0.96756	0.999107	#N/A	#N/A	#N/A	#N/A	#N/A
CX594084	-0.0178162	0.802465	0.999107	C12orf62	ENSECAG00000007975	ENSG00000178449	C12orf62	84987
CX594085	0.000999065	0.977432	0.999107	#N/A	#N/A	#N/A	#N/A	#N/A
CX594085	0.00375137	0.931895	0.999107	#N/A	#N/A	#N/A	#N/A	#N/A
CX594086	0.0225494	0.567579	0.999107	#N/A	#N/A	#N/A	#N/A	#N/A
CX594087	-0.105518	0.280012	0.996768	#N/A	#N/A	#N/A	#N/A	#N/A
CX594089	0.0623435	0.375521	0.997544	NR4A2	ENSECAG00000014232	ENSG00000153234	NR4A2	4929
CX594091	-0.0373338	0.331833	0.996768	BRWD1	ENSECAG00000022262	ENSG00000185658	BRWD1	54014
CX594094	-0.107328	0.159591	0.996768	#N/A	#N/A	#N/A	#N/A	#N/A
CX594096	0.00455618	0.827818	0.999107	C18orf21	ENSECAG00000000733	ENSG00000141428	C18orf21	83608
CX594097	-0.0349231	0.360637	0.997544	#N/A	#N/A	#N/A	#N/A	#N/A
CX594098	-0.0686156	0.629991	0.999107	ATP5G3	ENSECAG00000008514	ENSG00000154518	ATP5G3	518
CX594099	-0.00279614	0.93628	0.999107	ACTR10	ENSECAG00000018903	ENSG00000131966	ACTR10	55860
CX594100	-0.0165942	0.8961	0.999107	CCT6A	ENSECAG00000020091	ENSG00000146731	CCT6A	908
CX594102	-0.0551402	0.543169	0.999107	MYL9	ENSECAG00000007545	ENSG00000101335	MYL9	10398
CX594106	0.00239064	0.964116	0.999107	CPSF1	ENSECAG00000022209	ENSG00000071894	CPSF1	29894
CX594107	-0.0952764	0.320758	0.996768	TFG	ENSECAG00000020575	ENSG00000114354	TFG	10342
CX594107	0.0324895	0.434238	0.997544	TFG	ENSECAG00000020575	ENSG00000114354	TFG	10342
CX594107	-0.000601821	0.989412	0.999107	TFG	ENSECAG00000020575	ENSG00000114354	TFG	10342
CX594108	-0.0162545	0.737478	0.999107	ENA1_HORSE	ENSECAG00000018046	ENSG00000030582	GRN	2896
CX594109	-0.0133527	0.80598	0.999107	#N/A	#N/A	#N/A	#N/A	#N/A
CX594111	-0.0399453	0.328115	0.996768	#N/A	#N/A	#N/A	#N/A	#N/A
CX594112	-0.0396774	0.382659	0.997544	#N/A	#N/A	#N/A	#N/A	#N/A
CX594113	-0.0243645	0.579473	0.999107	#N/A	#N/A	#N/A	#N/A	#N/A
CX594114	-0.00680884	0.805046	0.999107	SLTM	ENSECAG00000011267	ENSG00000137776	SLTM	79811
CX594115	0.0113379	0.826866	0.999107	MED29	ENSECAG00000018277	ENSG00000063322	MED29	55588
CX594116	0.00293978	0.954091	0.999107	#N/A	#N/A	#N/A	#N/A	#N/A
CX594117	-0.0627775	0.100998	0.996768	ZBTB38	ENSECAG00000010836	ENSG00000177311	ZBTB38	253461
CX594120	-0.11567	0.158038	0.996768	ATPAF1	ENSECAG00000018487	ENSG00000123472	ATPAF1	64756
CX594121	0.00892224	0.909348	0.999107	CCDC8	ENSECAG00000021129	ENSG00000169515	CCDC8	83987
CX594122	-0.0299876	0.531165	0.999107	#N/A	#N/A	#N/A	#N/A	#N/A
CX594123	0.0315306	0.715701	0.999107	#N/A	#N/A	#N/A	#N/A	#N/A
CX594124	-0.00125215	0.987554	0.999107	ALKBH4	ENSECAG00000012216	ENSG00000160993	ALKBH4	54784
CX594125	-0.105971	0.353743	0.997544	#N/A	#N/A	#N/A	#N/A	#N/A
CX594128	-0.098843	0.209625	0.996768	S100A4	ENSECAG00000008221	ENSG00000196154	S100A4	6275
CX594129	-0.0562652	0.122065	0.996768	P4HB	ENSECAG00000009583	ENSG00000185624	P4HB	5034
CX594130	0.0478929	0.672262	0.999107	0	ENSECAG00000024946	0	0	0
CX594131	0.00225506	0.978541	0.999107	NID2	ENSECAG00000015369	ENSG00000087303	NID2	22795
CX594133	0.0429812	0.0840682	0.996768	#N/A	#N/A	#N/A	#N/A	#N/A
CX594134	-0.118897	0.234972	0.996768	#N/A	#N/A	#N/A	#N/A	#N/A
CX594136	0.0102798	0.734504	0.999107	#N/A	#N/A	#N/A	#N/A	#N/A
CX594137	-0.0268224	0.418217	0.997544	#N/A	#N/A	#N/A	#N/A	#N/A
CX594138	0.0806719	0.0349168	0.996768	XPO6	ENSECAG00000008601	ENSG00000169180	XPO6	23214
CX594140	-0.0243579	0.502841	0.999107	FAM46A	ENSECAG00000014207	ENSG00000112773	FAM46A	55603
CX594142	0.00582254	0.920701	0.999107	C9orf91	ENSECAG00000013544	ENSG00000157693	C9orf91	203197
CX594146	-0.00383812	0.911855	0.999107	#N/A	#N/A	#N/A	#N/A	#N/A
CX594147	-0.0807324	0.305637	0.996768	#N/A	#N/A	#N/A	#N/A	#N/A
CX594149	0.00052825	0.990818	0.999107	POMGNT1	ENSECAG00000021963	ENSG00000085998	POMGNT1	55624
CX594151	-0.0280238	0.392591	0.997544	FNDC1	ENSECAG00000000239	ENSG00000164694	FNDC1	84624
CX594153	-0.0730201	0.205955	0.996768	MAGOH	ENSECAG00000020821	ENSG00000162385	MAGOH	4116
CX594155	0.0515603	0.256792	0.996768	0	ENSECAG00000011798	0	0	0
CX594157	-0.0581818	0.154636	0.996768	SYNE1	ENSECAG00000017353	ENSG00000131018	SYNE1	387079 23345
CX594158	-0.0102173	0.687578	0.999107	PLCE1	ENSECAG00000022823	ENSG00000138193	PLCE1	51196
CX594160	-0.0583797	0.321642	0.996768	#N/A	#N/A	#N/A	#N/A	#N/A
CX594162	-0.00727692	0.903416	0.999107	#N/A	#N/A	#N/A	#N/A	#N/A
CX594163	-0.0160858	0.560362	0.999107	#N/A	#N/A	#N/A	#N/A	#N/A
CX594165	0.0735686	0.503461	0.999107	MAF	ENSECAG00000018532	ENSG00000178573	MAF	4094
CX594166	-0.0349619	0.376659	0.997544	#N/A	#N/A	#N/A	#N/A	#N/A
CX594168	0.0200322	0.396641	0.997544	PRPF31	ENSECAG00000020667	ENSG00000105618	PRPF31	26121
CX594169	-0.100529	0.258317	0.996768	#N/A	#N/A	#N/A	#N/A	#N/A
CX594170	0.033126	0.369672	0.997544	LEPROTL1	ENSECAG00000022797	ENSG00000104660	LEPROTL1	23484
CX594171	0.0178427	0.770524	0.999107	0	ENSECAG00000010596	0	0	0
CX594172	-0.0498539	0.436529	0.997544	SCCPDH	ENSECAG00000020866	ENSG00000143653	SCCPDH	51097
CX594174	-0.0512615	0.262565	0.996768	#N/A	#N/A	#N/A	#N/A	#N/A
CX594175	-0.150897	0.0423595	0.996768	#N/A	#N/A	#N/A	#N/A	#N/A
CX594177	-0.00850109	0.862858	0.999107	PDGFRL	ENSECAG00000021604	ENSG00000104213	PDGFRL	5157
CX594178	0.0119339	0.776594	0.999107	CCDC125	ENSECAG00000011059	ENSG00000183323	CCDC125	202243
CX594179	0.0497437	0.449005	0.997544	RNF187	ENSECAG00000016200	ENSG00000168159	RNF187	149603
CX594181	-0.0260685	0.684525	0.999107	#N/A	#N/A	#N/A	#N/A	#N/A
CX594186	0.00274751	0.925775	0.999107	#N/A	#N/A	#N/A	#N/A	#N/A
CX594187	0.124949	0.0205003	0.996768	#N/A	#N/A	#N/A	#N/A	#N/A
CX594188	0.0326113	0.488396	0.999107	#N/A	#N/A	#N/A	#N/A	#N/A
CX594189	-0.0201994	0.75174	0.999107	#N/A	#N/A	#N/A	#N/A	#N/A
CX594190	-0.0778366	0.154632	0.996768	#N/A	#N/A	#N/A	#N/A	#N/A
CX594191	0.0136609	0.557778	0.999107	#N/A	#N/A	#N/A	#N/A	#N/A
CX594192	0.0107391	0.888866	0.999107	TIMM8B	ENSECAG00000014836	ENSG00000150779	TIMM8B	100131128 26521
CX594193	-0.0413138	0.380873	0.997544	0	ENSECAG00000007392	0	0	0
CX594194	-0.0726363	0.0749953	0.996768	#N/A	#N/A	#N/A	#N/A	#N/A
CX594195	-0.00359693	0.984521	0.999107	0	ENSECAG00000017875	0	0	0
CX594196	0.0218954	0.68654	0.999107	AP4M1	ENSECAG00000020859	ENSG00000133612	AP4M1	9179 116988
CX594197	-0.0856845	0.120086	0.996768	#N/A	#N/A	#N/A	#N/A	#N/A
CX594198	0.0564856	0.652024	0.999107	SVIL	ENSECAG00000020932	0	0	0
CX594199	0.00187185	0.977802	0.999107	#N/A	#N/A	#N/A	#N/A	#N/A
CX594200	0.0109587	0.611826	0.999107	#N/A	#N/A	#N/A	#N/A	#N/A
CX594201	-0.0191002	0.378225	0.997544	MAP4K4	ENSECAG00000008730	ENSG00000071054	MAP4K4	9448
CX594202	-0.200745	0.239317	0.996768	#N/A	#N/A	#N/A	#N/A	#N/A
CX594204	-0.0692276	0.417694	0.997544	TGFB2	ENSECAG00000016688	ENSG00000092969	TGFB2	7042
CX594205	-0.0863854	0.30103	0.996768	ATP5F1	ENSECAG00000018599	ENSG00000116459	ATP5F1	515
CX594207	-0.0608634	0.232896	0.996768	#N/A	#N/A	#N/A	#N/A	#N/A
CX594208	0.0120154	0.796251	0.999107	PSMC4	ENSECAG00000014779	ENSG00000013275	PSMC4	652826 5704
CX594210	0.0595792	0.10632	0.996768	0	ENSECAG00000010893	0	0	0
CX594211	-0.145812	0.233064	0.996768	ATP5A1	ENSECAG00000021561	ENSG00000152234	ATP5A1	498
CX594212	-0.0015428	0.95989	0.999107	KIAA0776	ENSECAG00000014582	0	0	0
CX594213	-0.0913632	0.313216	0.996768	C6orf203	ENSECAG00000023985	ENSG00000130349	C6orf203	51250
CX594214	0.0135917	0.748226	0.999107	SUSD5	ENSECAG00000007972	ENSG00000173705	SUSD5	26032
CX594215	-0.270138	0.0710456	0.996768	DPY30	ENSECAG00000019630	ENSG00000162961	DPY30	84661
CX594215	-0.11857	0.606351	0.999107	DPY30	ENSECAG00000019630	ENSG00000162961	DPY30	84661
CX594215	-0.119666	0.575475	0.999107	DPY30	ENSECAG00000019630	ENSG00000162961	DPY30	84661
CX594216	-0.0606299	0.0696801	0.996768	#N/A	#N/A	#N/A	#N/A	#N/A
CX594218	-0.0542041	0.4314	0.997544	TBC1D25	ENSECAG00000023474	ENSG00000068354	TBC1D25	4943
CX594219	-0.102181	0.11361	0.996768	#N/A	#N/A	#N/A	#N/A	#N/A
CX594220	-0.0214093	0.650951	0.999107	0	ENSECAG00000008376	0	0	0
CX594221	0.0511398	0.326139	0.996768	CD55	ENSECAG00000016667	ENSG00000196352	CD55	1604
CX594222	-0.00719786	0.832173	0.999107	USP19	ENSECAG00000016554	ENSG00000172046	USP19	10869
CX594223	-0.0463005	0.166821	0.996768	#N/A	#N/A	#N/A	#N/A	#N/A
CX594224	-6.59927e-05	0.998335	0.999829	#N/A	#N/A	#N/A	#N/A	#N/A
CX594225	-0.0635717	0.0965642	0.996768	0	ENSECAG00000013137	ENSG00000152102	AC009477.4	130074
CX594226	-0.219243	0.170665	0.996768	#N/A	#N/A	#N/A	#N/A	#N/A
CX594227	0.00467713	0.934481	0.999107	GMPR2	ENSECAG00000019714	ENSG00000100938	GMPR2	51292
CX594229	0.00524945	0.862667	0.999107	GEMIN6	ENSECAG00000007191	ENSG00000152147	GEMIN6	79833
CX594232	-0.0526918	0.228887	0.996768	#N/A	#N/A	#N/A	#N/A	#N/A
CX594233	-0.0362577	0.312629	0.996768	SIN3A	ENSECAG00000024605	ENSG00000169375	SIN3A	25942
CX594233	-0.045894	0.323036	0.996768	SIN3A	ENSECAG00000024605	ENSG00000169375	SIN3A	25942
CX594233	0.0196315	0.921277	0.999107	SIN3A	ENSECAG00000024605	ENSG00000169375	SIN3A	25942
CX594234	-0.0143473	0.59036	0.999107	0	ENSECAG00000008087	0	0	0
CX594235	-0.266844	0.0991069	0.996768	#N/A	#N/A	#N/A	#N/A	#N/A
CX594237	-0.209584	0.217057	0.996768	#N/A	#N/A	#N/A	#N/A	#N/A
CX594239	-0.0842069	0.227372	0.996768	#N/A	#N/A	#N/A	#N/A	#N/A
CX594240	-0.0414497	0.247867	0.996768	#N/A	#N/A	#N/A	#N/A	#N/A
CX594243	0.0458574	0.224417	0.996768	CHRNA3	ENSECAG00000010412	ENSG00000080644	CHRNA3	1136
CX594244	-0.048166	0.30568	0.996768	#N/A	#N/A	#N/A	#N/A	#N/A
CX594245	-0.0600397	0.0336957	0.996768	#N/A	#N/A	#N/A	#N/A	#N/A
CX594246	0.0264284	0.479487	0.997597	#N/A	#N/A	#N/A	#N/A	#N/A
CX594246	0.073104	0.393535	0.997544	#N/A	#N/A	#N/A	#N/A	#N/A
CX594247	0.0233404	0.740694	0.999107	C2orf40	ENSECAG00000018633	ENSG00000119147	C2orf40	84417
CX594249	0.02457	0.838609	0.999107	THRAP4	ENSECAG00000019186	ENSG00000008838	THRAP4	9862
CX594250	0.0615841	0.666954	0.999107	#N/A	#N/A	#N/A	#N/A	#N/A
CX594251	0.034236	0.634316	0.999107	#N/A	#N/A	#N/A	#N/A	#N/A
CX594252	-0.183901	0.0617003	0.996768	#N/A	#N/A	#N/A	#N/A	#N/A
CX594254	0.108471	0.456199	0.997544	0	ENSECAG00000007611	ENSG00000203485	C14orf151.	64423 84800
CX594255	-0.120221	0.109734	0.996768	UBAP2L	ENSECAG00000005014	ENSG00000143569	UBAP2L	9898
CX594256	0.0213755	0.817985	0.999107	ACD	ENSECAG00000020293	ENSG00000102977	ACD	65057
CX594257	0.0985975	0.0757895	0.996768	#N/A	#N/A	#N/A	#N/A	#N/A
CX594258	0.0252146	0.412705	0.997544	SPG7	ENSECAG00000018645	ENSG00000197912	SPG7	6687
CX594259	-0.000374139	0.993892	0.999533	DCPS	ENSECAG00000012956	ENSG00000110063	DCPS	28960
CX594260	0.0256605	0.701823	0.999107	ABHD14B	ENSECAG00000022421	ENSG00000114779	ABHD14B	84836
CX594261	0.136727	0.32146	0.996768	#N/A	#N/A	#N/A	#N/A	#N/A
CX594262	-0.00537025	0.927563	0.999107	#N/A	#N/A	#N/A	#N/A	#N/A
CX594264	0.367954	0.0209787	0.996768	#N/A	#N/A	#N/A	#N/A	#N/A
CX594265	-0.088206	0.15455	0.996768	#N/A	#N/A	#N/A	#N/A	#N/A
CX594267	0.0320857	0.439113	0.997544	GSPT1	ENSECAG00000021195	ENSG00000103342	GSPT1	2935
CX594269	0.0883372	0.373102	0.997544	#N/A	#N/A	#N/A	#N/A	#N/A
CX594270	-0.0804897	0.444394	0.997544	PSMD11	ENSECAG00000014306	ENSG00000108671	PSMD11	5717
CX594271	0.0083826	0.772485	0.999107	COL9A3	ENSECAG00000023357	ENSG00000092758	COL9A3	1299
CX594273	-0.0606723	0.303946	0.996768	KIAA1217	ENSECAG00000000015	ENSG00000120549	KIAA1217	56243
CX594274	-0.00171533	0.956097	0.999107	NFE2L2	ENSECAG00000005675	ENSG00000116044	NFE2L2	4780
CX594275	0.0246563	0.52514	0.999107	#N/A	#N/A	#N/A	#N/A	#N/A
CX594276	0.0447008	0.221458	0.996768	STK16	ENSECAG00000014093	ENSG00000115661	STK16	8576
CX594277	-0.017776	0.722363	0.999107	Q8MKB8_HORSE	ENSECAG00000010610	0	0	0
CX594278	-0.129215	0.459178	0.997544	#N/A	#N/A	#N/A	#N/A	#N/A
CX594279	-0.0481924	0.665589	0.999107	#N/A	#N/A	#N/A	#N/A	#N/A
CX594280	-0.0604776	0.205684	0.996768	JAGN1	ENSECAG00000016539	ENSG00000171135	JAGN1	84522
CX594281	-0.0192254	0.732064	0.999107	#N/A	#N/A	#N/A	#N/A	#N/A
CX594284	-0.108964	0.355076	0.997544	#N/A	#N/A	#N/A	#N/A	#N/A
CX594285	-0.0520723	0.222739	0.996768	#N/A	#N/A	#N/A	#N/A	#N/A
CX594286	0.0864037	0.154361	0.996768	#N/A	#N/A	#N/A	#N/A	#N/A
CX594291	-0.0417811	0.481928	0.997597	EML1	ENSECAG00000019766	ENSG00000066629	EML1	2009
CX594292	-0.0453656	0.0464816	0.996768	#N/A	#N/A	#N/A	#N/A	#N/A
CX594293	-0.0119436	0.747556	0.999107	CENPP	ENSECAG00000019351	ENSG00000188312	CENPP	401541
CX594294	-0.0403272	0.720274	0.999107	GNL2	ENSECAG00000008068	ENSG00000134697	GNL2	29889
CX594295	0.0597902	0.166287	0.996768	SLC38A10	ENSECAG00000013118	ENSG00000157637	SLC38A10	124565
CX594296	0.0127094	0.600244	0.999107	#N/A	#N/A	#N/A	#N/A	#N/A
CX594297	-0.0936157	0.0668566	0.996768	#N/A	#N/A	#N/A	#N/A	#N/A
CX594299	-0.00991164	0.756345	0.999107	#N/A	#N/A	#N/A	#N/A	#N/A
CX594300	0.181773	0.100729	0.996768	RAB7A	ENSECAG00000012559	ENSG00000075785	RAB7A	7879
CX594301	-0.0534094	0.272061	0.996768	GNB2	ENSECAG00000017221	ENSG00000172354	GNB2	2783
CX594303	-0.0216267	0.366292	0.997544	SEC24D	ENSECAG00000018309	ENSG00000150961	SEC24D	9871
CX594304	0.102899	0.0322215	0.996768	MTCH1	ENSECAG00000024883	ENSG00000137409	MTCH1	23787
CX594305	-0.00932027	0.861999	0.999107	0	ENSECAG00000018522	0	0	0
CX594306	-0.0725395	0.0712715	0.996768	RG9MTD1	ENSECAG00000001533	ENSG00000174173	RG9MTD1	54931
CX594307	0.00108689	0.960462	0.999107	#N/A	#N/A	#N/A	#N/A	#N/A
CX594308	0.0343081	0.390649	0.997544	VARS	ENSECAG00000014620	ENSG00000204394	VARS	7407
CX594310	-0.0258451	0.652853	0.999107	#N/A	#N/A	#N/A	#N/A	#N/A
CX594311	0.0480242	0.719619	0.999107	ENSA	ENSECAG00000017165	ENSG00000143420	ENSA	2029
CX594313	0.140906	0.0507784	0.996768	#N/A	#N/A	#N/A	#N/A	#N/A
CX594314	-0.0336464	0.517764	0.999107	#N/A	#N/A	#N/A	#N/A	#N/A
CX594316	0.14724	0.198198	0.996768	ISLR	ENSECAG00000003606	ENSG00000129009	ISLR	3671
CX594317	-0.0340791	0.310734	0.996768	#N/A	#N/A	#N/A	#N/A	#N/A
CX594318	-0.059775	0.156544	0.996768	#N/A	#N/A	#N/A	#N/A	#N/A
CX594321	0.0662893	0.501197	0.999107	LAMP1	ENSECAG00000017618	ENSG00000185896	LAMP1	3916
CX594322	-0.0481871	0.191211	0.996768	GNG10	ENSECAG00000012451	ENSG00000059769	GNG10	552891 548645 2790
CX594324	-0.289073	0.0541941	0.996768	#N/A	#N/A	#N/A	#N/A	#N/A
CX594326	-0.0616251	0.364272	0.997544	GRK5	ENSECAG00000023764	ENSG00000198873	GRK5	2869
CX594327	-0.030629	0.61279	0.999107	#N/A	#N/A	#N/A	#N/A	#N/A
CX594329	-8.59477e-05	0.998793	0.999829	#N/A	#N/A	#N/A	#N/A	#N/A
CX594330	-0.101529	0.00432425	0.996768	#N/A	#N/A	#N/A	#N/A	#N/A
CX594331	-0.0449789	0.512088	0.999107	#N/A	#N/A	#N/A	#N/A	#N/A
CX594332	-0.0425932	0.18786	0.996768	PRPS1	ENSECAG00000024711	ENSG00000147224	PRPS1	5631 221823
CX594334	0.969175	4.71307e-06	0.0233792	#N/A	#N/A	#N/A	#N/A	#N/A
CX594335	-0.0540198	0.116091	0.996768	#N/A	#N/A	#N/A	#N/A	#N/A
CX594336	0.0155403	0.532623	0.999107	#N/A	#N/A	#N/A	#N/A	#N/A
CX594337	0.0289495	0.313395	0.996768	#N/A	#N/A	#N/A	#N/A	#N/A
CX594338	0.0321156	0.623068	0.999107	#N/A	#N/A	#N/A	#N/A	#N/A
CX594339	-0.184293	0.0072175	0.996768	#N/A	#N/A	#N/A	#N/A	#N/A
CX594340	-0.0306429	0.327171	0.996768	SPATA7	ENSECAG00000010675	ENSG00000042317	SPATA7	55812
CX594341	-0.0166598	0.78957	0.999107	HYOU1	ENSECAG00000013080	ENSG00000149428	HYOU1	10525
CX594344	-0.0572048	0.113233	0.996768	#N/A	#N/A	#N/A	#N/A	#N/A
CX594346	0.0269825	0.68584	0.999107	#N/A	#N/A	#N/A	#N/A	#N/A
CX594348	0.0190678	0.692533	0.999107	#N/A	#N/A	#N/A	#N/A	#N/A
CX594349	-0.0407676	0.330086	0.996768	#N/A	#N/A	#N/A	#N/A	#N/A
CX594350	-0.0258024	0.769454	0.999107	PDE8A	ENSECAG00000007337	ENSG00000073417	PDE8A	5151
CX594351	0.0934992	0.455423	0.997544	ATXN2L	ENSECAG00000007301	ENSG00000168488	ATXN2L	11273
CX594353	-0.0779891	0.101439	0.996768	#N/A	#N/A	#N/A	#N/A	#N/A
CX594355	0.0199031	0.775617	0.999107	#N/A	#N/A	#N/A	#N/A	#N/A
CX594356	0.0497057	0.320784	0.996768	Q5IF03_HORSE	ENSECAG00000019633	ENSG00000167779	IGFBP6	3489
CX594359	-0.127021	0.138809	0.996768	CRYL1	ENSECAG00000005884	ENSG00000165475	CRYL1	51084
CX594360	-0.026758	0.761418	0.999107	#N/A	#N/A	#N/A	#N/A	#N/A
CX594362	0.100523	0.091716	0.996768	STX5	ENSECAG00000008632	ENSG00000162236	STX5	6811
CX594363	-0.0634225	0.163509	0.996768	C8orf40	ENSECAG00000000412	ENSG00000176209	C8orf40	114926
CX594367	-0.0125811	0.667177	0.999107	#N/A	#N/A	#N/A	#N/A	#N/A
CX594368	-0.0305964	0.68864	0.999107	#N/A	#N/A	#N/A	#N/A	#N/A
CX594368	0.0546836	0.501932	0.999107	#N/A	#N/A	#N/A	#N/A	#N/A
CX594368	0.000659104	0.992304	0.999107	#N/A	#N/A	#N/A	#N/A	#N/A
CX594370	0.0710669	0.368735	0.997544	0	ENSECAG00000018215	0	0	0
CX594372	-0.0416417	0.563217	0.999107	0	ENSECAG00000017720	0	0	0
CX594373	0.000263818	0.994085	0.999533	#N/A	#N/A	#N/A	#N/A	#N/A
CX594374	0.0137923	0.56701	0.999107	AP3D1	ENSECAG00000014724	ENSG00000065000	AP3D1	8943
CX594375	-0.113036	0.0744055	0.996768	#N/A	#N/A	#N/A	#N/A	#N/A
CX594376	-0.011308	0.812737	0.999107	SFRP4	ENSECAG00000011498	ENSG00000106483	SFRP4	6424
CX594377	-0.00342132	0.895187	0.999107	PRPF40B	ENSECAG00000020691	ENSG00000110844	PRPF40B	25766
CX594377	0.00415589	0.953107	0.999107	PRPF40B	ENSECAG00000020691	ENSG00000110844	PRPF40B	25766
CX594377	0.000137883	0.997135	0.999675	PRPF40B	ENSECAG00000020691	ENSG00000110844	PRPF40B	25766
CX594378	-0.0279077	0.744887	0.999107	#N/A	#N/A	#N/A	#N/A	#N/A
CX594379	-0.076091	0.206037	0.996768	NDUFB8	ENSECAG00000010039	ENSG00000166136	NDUFB8	4714
CX594381	0.000294299	0.989558	0.999107	GNB5	ENSECAG00000018384	ENSG00000069966	GNB5	10681
CX594384	0.0573577	0.454777	0.997544	#N/A	#N/A	#N/A	#N/A	#N/A
CX594385	0.00355523	0.947573	0.999107	#N/A	#N/A	#N/A	#N/A	#N/A
CX594387	0.0373887	0.446618	0.997544	PPP1R7	ENSECAG00000017246	ENSG00000115685	PPP1R7	5510
CX594388	0.139164	0.206567	0.996768	SUMO3	ENSECAG00000001897	ENSG00000184900	SUMO3	6612 6613
CX594391	-0.0268854	0.624549	0.999107	ALAD	ENSECAG00000015427	ENSG00000148218	ALAD	210
CX594392	-0.0238277	0.413685	0.997544	#N/A	#N/A	#N/A	#N/A	#N/A
CX594393	-0.0283069	0.563014	0.999107	#N/A	#N/A	#N/A	#N/A	#N/A
CX594394	0.0115844	0.796157	0.999107	HNRNPR	ENSECAG00000013733	ENSG00000125944	HNRNPR	10236
CX594395	-0.0730229	0.388748	0.997544	#N/A	#N/A	#N/A	#N/A	#N/A
CX594396	0.0366579	0.420185	0.997544	NP_001075375.1	ENSECAG00000012104	ENSG00000123610	TNFAIP6	7130
CX594398	-0.00193895	0.945441	0.999107	#N/A	#N/A	#N/A	#N/A	#N/A
CX594399	0.00995454	0.691822	0.999107	#N/A	#N/A	#N/A	#N/A	#N/A
CX594400	0.0590126	0.619431	0.999107	CMTM5	ENSECAG00000019773	ENSG00000166091	CMTM5	116173
CX594402	-0.169843	0.26028	0.996768	#N/A	#N/A	#N/A	#N/A	#N/A
CX594402	-0.0310136	0.394567	0.997544	#N/A	#N/A	#N/A	#N/A	#N/A
CX594402	-0.0254465	0.541383	0.999107	#N/A	#N/A	#N/A	#N/A	#N/A
CX594403	-0.0349224	0.42275	0.997544	#N/A	#N/A	#N/A	#N/A	#N/A
CX594404	-0.0297257	0.456851	0.997544	COL6A3	ENSECAG00000020887	ENSG00000163359	COL6A3	1293
CX594405	-0.0551946	0.284703	0.996768	#N/A	#N/A	#N/A	#N/A	#N/A
CX594407	-0.0376409	0.448401	0.997544	LARP7	ENSECAG00000000834	ENSG00000174720	LARP7	51574
CX594408	-0.0542237	0.485577	0.998378	TIMP3_HORSE	ENSECAG00000018314	ENSG00000100234	TIMP3	7078
CX594412	0.0869344	0.103909	0.996768	CD276	ENSECAG00000004386	ENSG00000103855	CD276	80381
CX594413	-0.00715488	0.823798	0.999107	#N/A	#N/A	#N/A	#N/A	#N/A
CX594415	-0.0856413	0.302551	0.996768	#N/A	#N/A	#N/A	#N/A	#N/A
CX594416	-0.121648	0.421022	0.997544	#N/A	#N/A	#N/A	#N/A	#N/A
CX594417	0.0263139	0.476114	0.997597	Q0QEQ7_HORSE	ENSECAG00000011931	ENSG00000138413	IDH1	3417
CX594418	-0.0338354	0.367323	0.997544	EHBP1	ENSECAG00000009318	ENSG00000115504	EHBP1	23301
CX594419	-0.0489241	0.422043	0.997544	#N/A	#N/A	#N/A	#N/A	#N/A
CX594420	-0.0296777	0.678511	0.999107	0	ENSECAG00000008215	0	0	0
CX594421	-0.22168	0.210458	0.996768	#N/A	#N/A	#N/A	#N/A	#N/A
CX594424	0.050324	0.369066	0.997544	TRSPAP1	ENSECAG00000012980	ENSG00000180098	TRSPAP1	54952
CX594425	0.0664362	0.0958309	0.996768	0	ENSECAG00000001230	ENSG00000204313	AP002956.1	283152
CX594426	0.0432241	0.590777	0.999107	PCNP	ENSECAG00000009987	ENSG00000081154	PCNP	57092
CX594427	0.0238891	0.511933	0.999107	0	ENSECAG00000012389	ENSG00000172270	BSG	682
CX594428	-0.111209	0.253794	0.996768	#N/A	#N/A	#N/A	#N/A	#N/A
CX594429	-0.0626457	0.378413	0.997544	#N/A	#N/A	#N/A	#N/A	#N/A
CX594430	-0.0373228	0.322236	0.996768	#N/A	#N/A	#N/A	#N/A	#N/A
CX594431	-0.0669622	0.193973	0.996768	#N/A	#N/A	#N/A	#N/A	#N/A
CX594432	-0.078005	0.160617	0.996768	#N/A	#N/A	#N/A	#N/A	#N/A
CX594433	-0.0760074	0.326887	0.996768	UPF3B	ENSECAG00000016947	ENSG00000125351	UPF3B	65109
CX594436	0.00215524	0.968044	0.999107	0	ENSECAG00000013376	0	0	0
CX594437	-0.0256771	0.463733	0.997544	ILK	ENSECAG00000007599	ENSG00000166333	ILK	3611
CX594441	-0.00108364	0.994393	0.999533	STUB1	ENSECAG00000014495	ENSG00000103266	STUB1	10273
CX594442	-0.0992255	0.0987479	0.996768	#N/A	#N/A	#N/A	#N/A	#N/A
CX594443	-0.0843971	0.256975	0.996768	#N/A	#N/A	#N/A	#N/A	#N/A
CX594444	0.0678521	0.107076	0.996768	#N/A	#N/A	#N/A	#N/A	#N/A
CX594445	0.004484	0.833038	0.999107	USP24	ENSECAG00000012932	ENSG00000162402	USP24	0
CX594447	-0.147689	0.0650512	0.996768	#N/A	#N/A	#N/A	#N/A	#N/A
CX594448	-0.00600232	0.930627	0.999107	C3orf10	ENSECAG00000017962	0	0	0
CX594449	-0.0538053	0.320089	0.996768	HINT2	ENSECAG00000000037	ENSG00000137133	HINT2	84681
CX594452	-0.108775	0.154782	0.996768	#N/A	#N/A	#N/A	#N/A	#N/A
CX594453	-0.00616078	0.939026	0.999107	#N/A	#N/A	#N/A	#N/A	#N/A
CX594453	-0.0369502	0.847457	0.999107	#N/A	#N/A	#N/A	#N/A	#N/A
CX594454	-0.0365832	0.68889	0.999107	CREBBP	ENSECAG00000024766	ENSG00000005339	CREBBP	1387
CX594455	-0.0205801	0.514438	0.999107	ELMOD2	ENSECAG00000017466	ENSG00000179387	ELMOD2	255520
CX594456	-0.0195552	0.736852	0.999107	#N/A	#N/A	#N/A	#N/A	#N/A
CX594457	-0.0354246	0.575631	0.999107	#N/A	#N/A	#N/A	#N/A	#N/A
CX594460	-0.0110542	0.863639	0.999107	0	ENSECAG00000010381	ENSG00000104969	SGTA	6449
CX594461	-0.038846	0.488259	0.999107	#N/A	#N/A	#N/A	#N/A	#N/A
CX594463	-0.00222896	0.969827	0.999107	#N/A	#N/A	#N/A	#N/A	#N/A
CX594464	-0.0331271	0.776636	0.999107	#N/A	#N/A	#N/A	#N/A	#N/A
CX594465	-0.00550238	0.898307	0.999107	CENPM	ENSECAG00000022914	ENSG00000100162	CENPM	79019
CX594466	-0.0379177	0.401838	0.997544	#N/A	#N/A	#N/A	#N/A	#N/A
CX594467	-0.00133818	0.982026	0.999107	EPB41L2	ENSECAG00000012838	ENSG00000079819	EPB41L2	2037
CX594468	-0.021953	0.643695	0.999107	#N/A	#N/A	#N/A	#N/A	#N/A
CX594469	-0.127312	0.0281661	0.996768	#N/A	#N/A	#N/A	#N/A	#N/A
CX594470	-0.00676432	0.808904	0.999107	#N/A	#N/A	#N/A	#N/A	#N/A
CX594471	0.0332277	0.326826	0.996768	#N/A	#N/A	#N/A	#N/A	#N/A
CX594472	-0.0563034	0.302832	0.996768	#N/A	#N/A	#N/A	#N/A	#N/A
CX594474	-0.0279925	0.502057	0.999107	NRP2	ENSECAG00000016824	ENSG00000118257	NRP2	8828
CX594476	0.0408132	0.629331	0.999107	#N/A	#N/A	#N/A	#N/A	#N/A
CX594477	0.0134619	0.616503	0.999107	ATP6V0D2	ENSECAG00000015484	ENSG00000147614	ATP6V0D2	245972
CX594478	0.0403581	0.509097	0.999107	#N/A	#N/A	#N/A	#N/A	#N/A
CX594480	0.0240706	0.707653	0.999107	CAPN6	ENSECAG00000010869	ENSG00000077274	CAPN6	827
CX594481	-0.0208759	0.835785	0.999107	#N/A	#N/A	#N/A	#N/A	#N/A
CX594482	0.12752	0.0454135	0.996768	SIPA1L3	ENSECAG00000023553	ENSG00000105738	SIPA1L3	23094
CX594483	0.00474391	0.795997	0.999107	#N/A	#N/A	#N/A	#N/A	#N/A
CX594484	0.0192323	0.744882	0.999107	#N/A	#N/A	#N/A	#N/A	#N/A
CX594485	-0.0151979	0.498615	0.999107	ING4	ENSECAG00000024784	ENSG00000111653	ING4	51147
CX594486	-0.0579822	0.280165	0.996768	IFT52	ENSECAG00000020781	ENSG00000101052	IFT52	51098
CX594490	0.0050911	0.923788	0.999107	#N/A	#N/A	#N/A	#N/A	#N/A
CX594493	-0.00989205	0.806493	0.999107	DIRC2	ENSECAG00000021542	ENSG00000138463	DIRC2	84925
CX594494	0.0134212	0.847165	0.999107	#N/A	#N/A	#N/A	#N/A	#N/A
CX594496	-0.0911072	0.232997	0.996768	#N/A	#N/A	#N/A	#N/A	#N/A
CX594497	0.00777166	0.86272	0.999107	ATP1B3	ENSECAG00000019885	ENSG00000069849	ATP1B3	483
CX594498	0.0233795	0.259229	0.996768	MTHFSD	ENSECAG00000020910	ENSG00000103248	MTHFSD	64779
CX594501	-0.0194562	0.512898	0.999107	CYP51A1	ENSECAG00000006455	ENSG00000001630	CYP51A1	1595
CX594502	-0.0424113	0.182037	0.996768	DUSP22	ENSECAG00000014558	ENSG00000112679	DUSP22	100134291 56940
CX594503	0.0358668	0.588975	0.999107	PDLIM7	ENSECAG00000022511	ENSG00000196923	PDLIM7	9260
CX594507	0.00685374	0.815333	0.999107	STAU1	ENSECAG00000012894	ENSG00000124214	STAU1	6780
CX594508	0.104115	0.0721445	0.996768	#N/A	#N/A	#N/A	#N/A	#N/A
CX594509	0.100163	0.129445	0.996768	UBA1	ENSECAG00000014002	ENSG00000130985	UBA1	7317
CX594510	-0.00418016	0.87351	0.999107	#N/A	#N/A	#N/A	#N/A	#N/A
CX594512	0.0288626	0.450248	0.997544	CDK2AP2	ENSECAG00000020079	ENSG00000167797	CDK2AP2	10263
CX594515	-0.0994673	0.127332	0.996768	PSMA6	ENSECAG00000022437	0	0	0
CX594518	0.018535	0.666672	0.999107	C20orf169	ENSECAG00000021199	ENSG00000198641	C20orf169	90196
CX594519	0.00572588	0.759854	0.999107	#N/A	#N/A	#N/A	#N/A	#N/A
CX594520	-0.0468249	0.313059	0.996768	#N/A	#N/A	#N/A	#N/A	#N/A
CX594522	-0.0392373	0.44254	0.997544	#N/A	#N/A	#N/A	#N/A	#N/A
CX594523	0.0157473	0.892792	0.999107	APP	ENSECAG00000021011	ENSG00000142192	APP	351
CX594524	-0.0140235	0.62936	0.999107	#N/A	#N/A	#N/A	#N/A	#N/A
CX594525	0.116076	0.408821	0.997544	#N/A	#N/A	#N/A	#N/A	#N/A
CX594526	-0.102346	0.181786	0.996768	FAM44A	ENSECAG00000010410	ENSG00000038219	FAM44A	259282
CX594527	0.0112943	0.804099	0.999107	#N/A	#N/A	#N/A	#N/A	#N/A
CX594529	-0.0926877	0.194413	0.996768	#N/A	#N/A	#N/A	#N/A	#N/A
CX594530	-0.0409327	0.323811	0.996768	#N/A	#N/A	#N/A	#N/A	#N/A
CX594531	0.00612093	0.845574	0.999107	YTHDF1	ENSECAG00000019475	ENSG00000149658	YTHDF1	54915
CX594532	0.0159032	0.799195	0.999107	IPP	ENSECAG00000015694	ENSG00000197429	IPP	3652
CX594533	-0.00881838	0.67201	0.999107	ATPAF2	ENSECAG00000019200	ENSG00000171953	ATPAF2	91647
CX594534	-0.0653173	0.163031	0.996768	MED19	ENSECAG00000014051	ENSG00000156603	MED19	219541
CX594535	0.015317	0.720384	0.999107	TTC9C	ENSECAG00000021356	ENSG00000162222	TTC9C	283237
CX594536	-0.0872418	0.0822307	0.996768	#N/A	#N/A	#N/A	#N/A	#N/A
CX594537	0.0235292	0.470686	0.997544	#N/A	#N/A	#N/A	#N/A	#N/A
CX594537	-0.0235658	0.62086	0.999107	#N/A	#N/A	#N/A	#N/A	#N/A
CX594539	-0.0268993	0.396461	0.997544	#N/A	#N/A	#N/A	#N/A	#N/A
CX594540	0.0495781	0.555557	0.999107	DLX5	ENSECAG00000019565	ENSG00000105880	DLX5	1749
CX594544	-0.0797737	0.447284	0.997544	CBX1	ENSECAG00000008048	0	0	0
CX594545	-0.0346714	0.365266	0.997544	#N/A	#N/A	#N/A	#N/A	#N/A
CX594547	-0.0277098	0.198923	0.996768	HEXB	ENSECAG00000011657	ENSG00000049860	HEXB	3074
CX594549	-0.0798752	0.308124	0.996768	0	ENSECAG00000019269	0	0	0
CX594550	-0.010719	0.808769	0.999107	#N/A	#N/A	#N/A	#N/A	#N/A
CX594552	-0.0193607	0.684782	0.999107	SNW1	ENSECAG00000005797	ENSG00000100603	SNW1	22938
CX594557	-0.0144372	0.415679	0.997544	C6orf168	ENSECAG00000016044	ENSG00000146267	C6orf168	84553
CX594558	-0.0584384	0.0235139	0.996768	C6orf62	ENSECAG00000000329	ENSG00000112308	C6orf62	81688
CX594559	0.040085	0.549548	0.999107	#N/A	#N/A	#N/A	#N/A	#N/A
CX594560	0.000270031	0.990289	0.999107	#N/A	#N/A	#N/A	#N/A	#N/A
CX594566	-0.164948	0.0187945	0.996768	0	ENSECAG00000015242	ENSG00000196531	NACAP1.	4666
CX594567	-0.0204727	0.533662	0.999107	WBSCR22	ENSECAG00000012489	ENSG00000071462	WBSCR22	114049
CX594568	0.0198534	0.512129	0.999107	FAM55C	ENSECAG00000021396	ENSG00000144815	FAM55C	91775
CX594570	0.000818842	0.978148	0.999107	#N/A	#N/A	#N/A	#N/A	#N/A
CX594571	0.000578297	0.986821	0.999107	0	ENSECAG00000007125	0	0	0
CX594572	-0.0379787	0.330525	0.996768	TLN1	ENSECAG00000016464	ENSG00000137076	TLN1	7094
CX594573	-0.140757	0.117291	0.996768	PSMD7	ENSECAG00000020408	ENSG00000103035	PSMD7	5713
CX594574	-0.101851	0.0509971	0.996768	#N/A	#N/A	#N/A	#N/A	#N/A
CX594577	-0.0250934	0.61775	0.999107	MRPS5	ENSECAG00000001234	ENSG00000144029	MRPS5	64969
CX594579	0.111335	0.0487076	0.996768	KDELR1	ENSECAG00000012699	ENSG00000105438	KDELR1	10945
CX594581	-0.0033412	0.88627	0.999107	HARS2	ENSECAG00000025075	ENSG00000125821	HARS2	92675
CX594582	0.0598243	0.492289	0.999107	#N/A	#N/A	#N/A	#N/A	#N/A
CX594584	-0.120895	0.122623	0.996768	#N/A	#N/A	#N/A	#N/A	#N/A
CX594586	0.00159874	0.972945	0.999107	KLHL2	ENSECAG00000010727	ENSG00000109466	KLHL2	11275
CX594590	-0.0253051	0.725506	0.999107	CTNNB1	ENSECAG00000006949	ENSG00000168036	CTNNB1	1499
CX594591	0.0804369	0.0897353	0.996768	NOL5A	ENSECAG00000021299	ENSG00000101361	NOL5A	10528
CX594592	-0.0171293	0.656211	0.999107	0	ENSECAG00000022460	ENSG00000163714	AC018450.26	23350
CX594595	0.0241902	0.765738	0.999107	INTS3	ENSECAG00000022270	ENSG00000143624	INTS3	65123
CX594598	0.00782404	0.854599	0.999107	MAP3K11	ENSECAG00000010694	ENSG00000173327	MAP3K11	4296
CX594599	-0.0402446	0.222177	0.996768	FAM62A	ENSECAG00000013110	ENSG00000139641	FAM62A	23344
CX594602	-0.0627512	0.112658	0.996768	#N/A	#N/A	#N/A	#N/A	#N/A
CX594603	-0.0315297	0.731143	0.999107	0	ENSECAG00000002506	0	0	0
CX594605	-0.0337267	0.314943	0.996768	CANX	ENSECAG00000003079	ENSG00000127022	CANX	821
CX594607	0.0115377	0.757509	0.999107	NP_001075249.1	ENSECAG00000018248	ENSG00000139329	LUM	4060
CX594610	0.0519473	0.504362	0.999107	#N/A	#N/A	#N/A	#N/A	#N/A
CX594611	-0.00920015	0.910792	0.999107	C9orf167	ENSECAG00000017501	ENSG00000198113	C9orf167	54863
CX594613	0.0245912	0.471973	0.997544	#N/A	#N/A	#N/A	#N/A	#N/A
CX594614	0.212236	0.0298841	0.996768	0	ENSECAG00000003345	0	0	0
CX594615	-0.0761844	0.253255	0.996768	REPS1	ENSECAG00000016188	ENSG00000135597	REPS1	85021
CX594616	0.00767512	0.776704	0.999107	#N/A	#N/A	#N/A	#N/A	#N/A
CX594617	0.116127	0.219732	0.996768	PPP1R15A	ENSECAG00000010277	ENSG00000087074	PPP1R15A	23645
CX594618	-0.0361042	0.436858	0.997544	C2orf47	ENSECAG00000015073	ENSG00000162972	C2orf47	79568
CX594619	-0.0431045	0.80102	0.999107	#N/A	#N/A	#N/A	#N/A	#N/A
CX594620	-0.0626063	0.365933	0.997544	PARL	ENSECAG00000022422	ENSG00000175193	PARL	55486
CX594621	0.026998	0.808784	0.999107	#N/A	#N/A	#N/A	#N/A	#N/A
CX594622	0.0377152	0.60534	0.999107	#N/A	#N/A	#N/A	#N/A	#N/A
CX594625	0.0274421	0.271668	0.996768	GALNT11	ENSECAG00000020636	ENSG00000178234	GALNT11	63917
CX594627	0.026355	0.496219	0.999107	#N/A	#N/A	#N/A	#N/A	#N/A
CX594629	0.0621654	0.126023	0.996768	0	ENSECAG00000020292	ENSG00000103335	FAM38A.	9780
CX594630	0.0110336	0.791611	0.999107	PHF14	ENSECAG00000016040	ENSG00000106443	PHF14	9678
CX594631	-0.115358	0.192569	0.996768	#N/A	#N/A	#N/A	#N/A	#N/A
CX594632	-0.024374	0.766743	0.999107	#N/A	#N/A	#N/A	#N/A	#N/A
CX594633	-0.0128149	0.687977	0.999107	Q6X9X8_HORSE	ENSECAG00000024373	ENSG00000066422	ZBTB11	27107
CX594635	0.054026	0.122733	0.996768	#N/A	#N/A	#N/A	#N/A	#N/A
CX594639	0.0541648	0.0753834	0.996768	#N/A	#N/A	#N/A	#N/A	#N/A
CX594640	-0.0234741	0.554431	0.999107	MYOC	ENSECAG00000010454	ENSG00000034971	MYOC	4653
CX594642	-0.0914402	0.0574598	0.996768	RDX	ENSECAG00000002920	ENSG00000137710	RDX	5962
CX594643	-0.0572255	0.231074	0.996768	SLAIN2	ENSECAG00000023466	ENSG00000109171	SLAIN2	57606
CX594645	0.162298	0.391218	0.997544	#N/A	#N/A	#N/A	#N/A	#N/A
CX594646	0.0075783	0.84182	0.999107	0	ENSECAG00000006668	0	0	0
CX594649	0.00503113	0.907514	0.999107	#N/A	#N/A	#N/A	#N/A	#N/A
CX594654	-0.184266	0.0529653	0.996768	PJA1	ENSECAG00000005065	ENSG00000181191	PJA1	64219
CX594655	-0.0218558	0.79754	0.999107	SDHC	ENSECAG00000014215	ENSG00000143252	SDHC	642502 6391
CX594656	0.00289284	0.897601	0.999107	NR2C1	ENSECAG00000000645	ENSG00000120798	NR2C1	7181
CX594657	0.00648373	0.804427	0.999107	SRPX	ENSECAG00000018935	ENSG00000101955	SRPX	8406
CX594658	0.0435546	0.388669	0.997544	OGFOD1	ENSECAG00000007486	ENSG00000087263	OGFOD1	55239
CX594659	0.126772	0.160079	0.996768	AEBP1	ENSECAG00000019884	ENSG00000106624	AEBP1	165
CX594659	0.0615068	0.294184	0.996768	AEBP1	ENSECAG00000019884	ENSG00000106624	AEBP1	165
CX594661	-0.0865987	0.130799	0.996768	#N/A	#N/A	#N/A	#N/A	#N/A
CX594662	-0.0432919	0.52654	0.999107	#N/A	#N/A	#N/A	#N/A	#N/A
CX594667	-0.0422179	0.0230585	0.996768	#N/A	#N/A	#N/A	#N/A	#N/A
CX594668	-0.117682	0.13241	0.996768	#N/A	#N/A	#N/A	#N/A	#N/A
CX594668	-0.00624025	0.897181	0.999107	#N/A	#N/A	#N/A	#N/A	#N/A
CX594669	-0.217612	0.156539	0.996768	0	ENSECAG00000020253	0	0	0
CX594670	-0.0533249	0.362363	0.997544	#N/A	#N/A	#N/A	#N/A	#N/A
CX594670	-0.0105534	0.633988	0.999107	#N/A	#N/A	#N/A	#N/A	#N/A
CX594671	0.0592692	0.447177	0.997544	#N/A	#N/A	#N/A	#N/A	#N/A
CX594672	-0.0696838	0.552362	0.999107	#N/A	#N/A	#N/A	#N/A	#N/A
CX594674	-0.0417674	0.546994	0.999107	HOXD9	ENSECAG00000021845	ENSG00000128709	HOXD9	3235
CX594676	-0.0570484	0.491332	0.999107	HINT1	ENSECAG00000023180	ENSG00000169567	HINT1	3094
CX594677	-0.0420797	0.128104	0.996768	PSENEN	ENSECAG00000007689	ENSG00000205155	PSENEN	55851
CX594678	-0.00030982	0.990318	0.999107	#N/A	#N/A	#N/A	#N/A	#N/A
CX594679	-0.289828	0.0153674	0.996768	ANKMY2	ENSECAG00000014046	ENSG00000106524	ANKMY2	57037
CX594680	-0.0406219	0.229009	0.996768	#N/A	#N/A	#N/A	#N/A	#N/A
CX594683	-0.0750599	0.35403	0.997544	BXDC2	ENSECAG00000000377	ENSG00000113460	BXDC2	55299
CX594684	-0.0304159	0.395898	0.997544	USP34	ENSECAG00000022272	ENSG00000115464	USP34	9736
CX594687	-0.0253393	0.657839	0.999107	EIF4E	ENSECAG00000006472	ENSG00000151247	EIF4E	100131693 1977
CX594690	-0.00951742	0.882546	0.999107	BAT5	ENSECAG00000013375	ENSG00000204427	BAT5	7920
CX594691	-0.0291879	0.808942	0.999107	#N/A	#N/A	#N/A	#N/A	#N/A
CX594694	0.0326797	0.227426	0.996768	SIVA1	ENSECAG00000007350	ENSG00000184990	SIVA1	10572
CX594695	-0.106975	0.178706	0.996768	NDUFA10	ENSECAG00000021275	ENSG00000130414	NDUFA10	4705
CX594697	-0.0590334	0.732033	0.999107	CCDC91	ENSECAG00000014912	ENSG00000123106	CCDC91	55297
CX594698	0.00399088	0.925488	0.999107	#N/A	#N/A	#N/A	#N/A	#N/A
CX594700	0.0156259	0.68932	0.999107	#N/A	#N/A	#N/A	#N/A	#N/A
CX594701	0.00489941	0.900709	0.999107	SSH3BP	ENSECAG00000015467	ENSG00000136754	SSH3BP	10006
CX594702	-0.0397266	0.362475	0.997544	ACSF2	ENSECAG00000019245	ENSG00000167107	ACSF2	80221
CX594703	-0.0389099	0.493698	0.999107	#N/A	#N/A	#N/A	#N/A	#N/A
CX594704	-0.0119319	0.718591	0.999107	Q95M78_HORSE	ENSECAG00000014446	ENSG00000115306	SPTBN1	6711
CX594705	-0.00479554	0.984496	0.999107	SERINC3	ENSECAG00000017954	ENSG00000132824	SERINC3	10955
CX594706	-0.0704257	0.241117	0.996768	CHCHD8	ENSECAG00000022111	ENSG00000181924	CHCHD8	51287
CX594707	0.0193339	0.609238	0.999107	CLINT1	ENSECAG00000009181	ENSG00000113282	CLINT1	9685
CX594708	-0.00814297	0.735699	0.999107	#N/A	#N/A	#N/A	#N/A	#N/A
CX594710	0.0455146	0.126565	0.996768	TMEM139	ENSECAG00000003704	ENSG00000178826	TMEM139	135932
CX594711	-0.145268	0.255367	0.996768	#N/A	#N/A	#N/A	#N/A	#N/A
CX594712	-0.00576557	0.865718	0.999107	#N/A	#N/A	#N/A	#N/A	#N/A
CX594716	0.000445807	0.991796	0.999107	COL6A2	ENSECAG00000019436	ENSG00000142173	COL6A2	1292
CX594719	-0.0378011	0.441322	0.997544	MPHOSPH6	ENSECAG00000019388	ENSG00000135698	MPHOSPH6	10200
CX594720	-0.0123544	0.752697	0.999107	#N/A	#N/A	#N/A	#N/A	#N/A
CX594722	-0.022662	0.329468	0.996768	CYB5_HORSE	ENSECAG00000017581	0	0	0
CX594724	0.0225988	0.576323	0.999107	PPFIBP2	ENSECAG00000012953	ENSG00000166387	PPFIBP2	8495
CX594724	-0.00912344	0.778196	0.999107	PPFIBP2	ENSECAG00000012953	ENSG00000166387	PPFIBP2	8495
CX594725	0.0667512	0.116233	0.996768	AARSD1	ENSECAG00000009275	ENSG00000108825	AARSD1	80755
CX594726	-0.00548092	0.85084	0.999107	EMB	ENSECAG00000000794	ENSG00000170571	EMB	133418
CX594727	0.0158897	0.742308	0.999107	#N/A	#N/A	#N/A	#N/A	#N/A
CX594728	0.0382724	0.247878	0.996768	0	ENSECAG00000009752	0	0	0
CX594729	-0.0605079	0.312555	0.996768	#N/A	#N/A	#N/A	#N/A	#N/A
CX594734	-0.00317644	0.954033	0.999107	GOLGA5	ENSECAG00000010430	ENSG00000066455	GOLGA5	9950
CX594735	-0.017471	0.593011	0.999107	#N/A	#N/A	#N/A	#N/A	#N/A
CX594736	-0.027344	0.626033	0.999107	GATC	ENSECAG00000011118	ENSG00000111780	GATC	283459
CX594737	0.00438838	0.928623	0.999107	#N/A	#N/A	#N/A	#N/A	#N/A
CX594738	-0.0194027	0.589146	0.999107	PGAP1	ENSECAG00000019980	ENSG00000197121	PGAP1	80055
CX594740	0.00632825	0.825688	0.999107	FBP1	ENSECAG00000021586	ENSG00000165140	FBP1	2203
CX594742	0.0280324	0.698182	0.999107	#N/A	#N/A	#N/A	#N/A	#N/A
CX594743	-0.0506555	0.159955	0.996768	#N/A	#N/A	#N/A	#N/A	#N/A
CX594744	0.102848	0.103412	0.996768	RNF19B	ENSECAG00000012263	ENSG00000116514	RNF19B	127544
CX594745	0.0255791	0.55095	0.999107	RSBN1L	ENSECAG00000002691	ENSG00000187257	RSBN1L	222194
CX594746	0.191957	0.0505043	0.996768	CIZ1	ENSECAG00000007116	ENSG00000148337	CIZ1	25792
CX594749	-0.190317	0.19212	0.996768	0	ENSECAG00000012046	0	0	0
CX594786	-0.105896	0.0826712	0.996768	DNPEP	ENSECAG00000021601	ENSG00000123992	DNPEP	23549
CX594826	0.0145424	0.857713	0.999107	#N/A	#N/A	#N/A	#N/A	#N/A
CX594827	-0.0361344	0.240081	0.996768	#N/A	#N/A	#N/A	#N/A	#N/A
CX594828	-0.158684	0.044339	0.996768	SETD2	ENSECAG00000009721	ENSG00000181555	SETD2	29072
CX594829	0.0845812	0.317603	0.996768	BAIAP2	ENSECAG00000022150	ENSG00000175866	BAIAP2	10458
CX594830	0.0160286	0.689258	0.999107	#N/A	#N/A	#N/A	#N/A	#N/A
CX594831	-0.00331675	0.907583	0.999107	CNOT7	ENSECAG00000005798	ENSG00000198791	CNOT7	29883
CX594832	-0.104738	0.163213	0.996768	#N/A	#N/A	#N/A	#N/A	#N/A
CX594833	0.114933	0.31792	0.996768	LAMP2	ENSECAG00000018467	ENSG00000005893	LAMP2	3920
CX594834	-0.0174873	0.537084	0.999107	#N/A	#N/A	#N/A	#N/A	#N/A
CX594835	0.0106809	0.920633	0.999107	#N/A	#N/A	#N/A	#N/A	#N/A
CX594836	-0.0491506	0.315292	0.996768	#N/A	#N/A	#N/A	#N/A	#N/A
CX594837	-0.027533	0.504351	0.999107	#N/A	#N/A	#N/A	#N/A	#N/A
CX594838	0.0105756	0.89385	0.999107	0	ENSECAG00000003332	0	0	0
CX594841	-0.00991002	0.696782	0.999107	CRNKL1	ENSECAG00000022215	ENSG00000101343	CRNKL1	51340
CX594842	-0.141397	0.177398	0.996768	RB1CC1	ENSECAG00000017579	ENSG00000023287	RB1CC1	9821
CX594845	-0.0244116	0.603463	0.999107	#N/A	#N/A	#N/A	#N/A	#N/A
CX594847	0.0712519	0.312073	0.996768	#N/A	#N/A	#N/A	#N/A	#N/A
CX594849	0.0496484	0.337833	0.996768	#N/A	#N/A	#N/A	#N/A	#N/A
CX594850	-0.106681	0.169695	0.996768	#N/A	#N/A	#N/A	#N/A	#N/A
CX594851	-0.0409958	0.349443	0.997544	#N/A	#N/A	#N/A	#N/A	#N/A
CX594852	-0.00336692	0.914877	0.999107	#N/A	#N/A	#N/A	#N/A	#N/A
CX594853	0.0186925	0.850587	0.999107	#N/A	#N/A	#N/A	#N/A	#N/A
CX594855	-0.0169514	0.762924	0.999107	SNUPN	ENSECAG00000017726	ENSG00000169371	SNUPN	10073
CX594856	-0.00418711	0.965781	0.999107	MYH3	ENSECAG00000025060	ENSG00000109063	MYH3	4621
CX594857	0.0260355	0.729854	0.999107	VPRBP	ENSECAG00000000392	ENSG00000145041	VPRBP	9730
CX594859	-0.012809	0.751034	0.999107	#N/A	#N/A	#N/A	#N/A	#N/A
CX594860	-0.0774736	0.159284	0.996768	#N/A	#N/A	#N/A	#N/A	#N/A
CX594861	-0.104073	0.0991284	0.996768	TINF2	ENSECAG00000013791	ENSG00000092330	TINF2	26277
CX594862	-0.0417482	0.225808	0.996768	OMD	ENSECAG00000014287	ENSG00000127083	OMD	4958
CX594863	0.0487621	0.111223	0.996768	#N/A	#N/A	#N/A	#N/A	#N/A
CX594868	-0.0581254	0.473716	0.997597	CGNL1	ENSECAG00000011325	ENSG00000128849	CGNL1	84952
CX594870	-0.0569835	0.17512	0.996768	#N/A	#N/A	#N/A	#N/A	#N/A
CX594871	-0.061855	0.107157	0.996768	OMA1	ENSECAG00000009131	ENSG00000162600	OMA1	115209
CX594875	5.45076e-05	0.999178	0.999829	RBM17	ENSECAG00000008939	ENSG00000134453	RBM17	84991
CX594876	0.157178	0.364607	0.997544	CSDA	ENSECAG00000013777	ENSG00000060138	CSDA	8531
CX594877	0.00846124	0.838876	0.999107	EIF3K	ENSECAG00000012822	ENSG00000178982	EIF3K	27335
CX594879	-0.0553456	0.128577	0.996768	LSM1	ENSECAG00000010461	ENSG00000175324	LSM1	27257
CX594880	-0.164326	0.0273204	0.996768	IPO4	ENSECAG00000009909	ENSG00000196497	IPO4	79711
CX594881	-0.0560377	0.174163	0.996768	#N/A	#N/A	#N/A	#N/A	#N/A
CX594883	-0.0178908	0.609877	0.999107	C16orf74	ENSECAG00000011707	ENSG00000154102	C16orf74	404550
CX594884	-0.0262256	0.375608	0.997544	0	ENSECAG00000023598	0	0	0
CX594885	-0.115045	0.237239	0.996768	RPL8	ENSECAG00000008403	0	0	0
CX594886	0.19649	0.0419764	0.996768	NFIC	ENSECAG00000008134	ENSG00000141905	NFIC	4782
CX594887	0.00353552	0.936662	0.999107	#N/A	#N/A	#N/A	#N/A	#N/A
CX594888	-0.0125816	0.603898	0.999107	#N/A	#N/A	#N/A	#N/A	#N/A
CX594889	0.00938181	0.855224	0.999107	BAT2	ENSECAG00000020637	ENSG00000204469	BAT2	7916
CX594891	0.0063435	0.893617	0.999107	#N/A	#N/A	#N/A	#N/A	#N/A
CX594892	0.00280416	0.895001	0.999107	#N/A	#N/A	#N/A	#N/A	#N/A
CX594893	-0.00715214	0.852679	0.999107	FMNL1	ENSECAG00000022527	ENSG00000184922	FMNL1	752
CX594894	-0.0250464	0.654901	0.999107	#N/A	#N/A	#N/A	#N/A	#N/A
CX594895	-0.0176784	0.533872	0.999107	UAP1	ENSECAG00000022006	ENSG00000117143	UAP1	6675
CX594896	-0.0247783	0.512817	0.999107	#N/A	#N/A	#N/A	#N/A	#N/A
CX594898	0.0245557	0.483249	0.998065	#N/A	#N/A	#N/A	#N/A	#N/A
CX594899	0.154488	0.43442	0.997544	Q95M92_HORSE	ENSECAG00000007644	ENSG00000067225	PKM2	5315 652797
CX594902	-0.0833827	0.116965	0.996768	#N/A	#N/A	#N/A	#N/A	#N/A
CX594903	0.0137764	0.79737	0.999107	#N/A	#N/A	#N/A	#N/A	#N/A
CX594905	-0.0168656	0.576474	0.999107	#N/A	#N/A	#N/A	#N/A	#N/A
CX594907	0.135059	0.127139	0.996768	MDFI	ENSECAG00000014590	ENSG00000112559	MDFI	4188
CX594908	-0.202968	0.261385	0.996768	#N/A	#N/A	#N/A	#N/A	#N/A
CX594909	-0.0439694	0.199763	0.996768	DAAM1	ENSECAG00000009258	ENSG00000100592	DAAM1	23002
CX594910	0.00149058	0.977573	0.999107	TESK1	ENSECAG00000000204	ENSG00000107140	TESK1	7016
CX594911	-0.0068654	0.874368	0.999107	C1orf25	ENSECAG00000020999	ENSG00000121486	C1orf25	81627
CX594913	0.045055	0.423216	0.997544	#N/A	#N/A	#N/A	#N/A	#N/A
CX594914	0.125488	0.236841	0.996768	#N/A	#N/A	#N/A	#N/A	#N/A
CX594916	0.0264687	0.392046	0.997544	CA11	ENSECAG00000018341	ENSG00000063180	CA11	770
CX594917	0.050473	0.165956	0.996768	0	ENSECAG00000005816	0	0	0
CX594919	-0.0386271	0.274504	0.996768	APOD	ENSECAG00000022047	ENSG00000189058	APOD	347
CX594920	0.0502381	0.0579632	0.996768	#N/A	#N/A	#N/A	#N/A	#N/A
CX594921	-0.00399188	0.964887	0.999107	#N/A	#N/A	#N/A	#N/A	#N/A
CX594922	0.0921858	0.430885	0.997544	#N/A	#N/A	#N/A	#N/A	#N/A
CX594923	0.0502468	0.457126	0.997544	0	ENSECAG00000009904	0	0	0
CX594924	0.0560916	0.313756	0.996768	BET1L	ENSECAG00000006525	ENSG00000177951	BET1L	51272
CX594926	-0.060331	0.324418	0.996768	C8orf45	ENSECAG00000018781	ENSG00000178460	C8orf45	157777
CX594930	0.434615	0.00370047	0.996768	MXRA8	ENSECAG00000020731	ENSG00000162576	MXRA8	54587
CX594931	-0.0389794	0.0947046	0.996768	#N/A	#N/A	#N/A	#N/A	#N/A
CX594932	-0.0132042	0.813187	0.999107	#N/A	#N/A	#N/A	#N/A	#N/A
CX594933	-0.034511	0.602952	0.999107	#N/A	#N/A	#N/A	#N/A	#N/A
CX594934	-0.0579867	0.185498	0.996768	#N/A	#N/A	#N/A	#N/A	#N/A
CX594936	-0.0715093	0.637274	0.999107	MRPL1	ENSECAG00000024511	ENSG00000169288	MRPL1	65008
CX594937	-0.214324	0.0235282	0.996768	#N/A	#N/A	#N/A	#N/A	#N/A
CX594939	0.00141959	0.963664	0.999107	RAB2B	ENSECAG00000006219	ENSG00000129472	RAB2B	84932
CX594941	-0.0735819	0.166953	0.996768	0	ENSECAG00000016305	ENSG00000119596	YLPM1.	0
CX594943	0.0166127	0.614039	0.999107	#N/A	#N/A	#N/A	#N/A	#N/A
CX594944	0.0142136	0.903271	0.999107	0	ENSECAG00000009658	ENSG00000182979	MTA1	9112
CX594945	0.102295	0.315205	0.996768	RRBP1	ENSECAG00000014760	ENSG00000125844	RRBP1	6238
CX594949	-0.0671372	0.406321	0.997544	#N/A	#N/A	#N/A	#N/A	#N/A
CX594952	-0.0747492	0.446781	0.997544	Q95MB9_HORSE	ENSECAG00000021201	ENSG00000125845	BMP2	650
CX594956	0.144205	0.0446809	0.996768	SAT1	ENSECAG00000021968	ENSG00000130066	SAT1	6303
CX594957	0.00215245	0.951544	0.999107	#N/A	#N/A	#N/A	#N/A	#N/A
CX594958	0.0350241	0.678878	0.999107	#N/A	#N/A	#N/A	#N/A	#N/A
CX594961	-0.00440815	0.866967	0.999107	CAP1	ENSECAG00000024658	ENSG00000131236	CAP1	10487
CX594962	-0.114446	0.0932714	0.996768	#N/A	#N/A	#N/A	#N/A	#N/A
CX594963	0.0389349	0.401482	0.997544	RPS9	ENSECAG00000020316	0	0	0
CX594969	0.0274947	0.729186	0.999107	#N/A	#N/A	#N/A	#N/A	#N/A
CX594970	0.135576	0.0715763	0.996768	Q5J7Z4_HORSE	ENSECAG00000009473	ENSG00000113580	NR3C1	2908
CX594971	-0.0333733	0.608147	0.999107	IDH2	ENSECAG00000007105	ENSG00000182054	IDH2	3418
CX594972	-0.00753821	0.786807	0.999107	SMARCA5	ENSECAG00000002676	ENSG00000153147	SMARCA5	8467
CX594976	-0.0406389	0.58004	0.999107	HOXA11	ENSECAG00000013229	ENSG00000005073	HOXA11	3207
CX594977	-0.128416	0.433311	0.997544	TENC1	ENSECAG00000010909	ENSG00000111077	TENC1	23371
CX594980	0.347954	0.0929074	0.996768	FHL1	ENSECAG00000025020	ENSG00000022267	FHL1	2273
CX594981	0.0284372	0.659678	0.999107	#N/A	#N/A	#N/A	#N/A	#N/A
CX594982	0.0467428	0.392726	0.997544	#N/A	#N/A	#N/A	#N/A	#N/A
CX594983	0.0677049	0.0787355	0.996768	PDIA6	ENSECAG00000022717	ENSG00000143870	PDIA6	10130
CX594984	-0.00540879	0.979024	0.999107	PSMD10	ENSECAG00000020803	0	0	0
CX594986	-0.0620024	0.601544	0.999107	REEP3	ENSECAG00000019662	ENSG00000165476	REEP3	221035
CX594987	-0.0480289	0.121096	0.996768	#N/A	#N/A	#N/A	#N/A	#N/A
CX594988	0.0115553	0.673188	0.999107	PIK3R4	ENSECAG00000018119	ENSG00000196455	PIK3R4	30849
CX594989	0.0725428	0.358367	0.997544	C21orf33	ENSECAG00000023406	ENSG00000160221	C21orf33	8209
[truncated: 7,577 more rows]
