# Supplementary material for: Transcriptional adaptations following exercise in Thoroughbred horse skeletal muscle highlights molecular mechanisms that lead to muscle hypertrophy
Source: BMC Genomics. 2009 Dec 30;10:638. doi: 10.1186/1471-2164-10-638 (PMC2812474; doi:10.1186/1471-2164-10-638)
Supplement: Additional file 3 — Gene expression a T2. Excel file containing GenBank IDs, log fold changes, unadjusted and adjusted p-values and annotation where available for all probes on the array. [file 1471-2164-10-638-S3.XLS]

## Sheet: Sheet1
GenBank ID	logFC	P.Value	adj.P.Val	horse gene name	horse gene id	human ensembl gene(s)	human gene name(s)	human entrez id(s)
CX592099	-0.120152	0.246584	0.438818	SFRS9	ENSECAG00000009116	ENSG00000111786	SFRS9	8683
CX592100	-0.167526	0.245196	0.437481	#N/A	#N/A	#N/A	#N/A	#N/A
CX592101	-0.0299638	0.56718	0.742597	CTNNA1	ENSECAG00000023991	ENSG00000044115	CTNNA1	1495
CX592102	-0.0472264	0.764495	0.885595	#N/A	#N/A	#N/A	#N/A	#N/A
CX592103	-0.137308	0.452858	0.648462	CD19	ENSECAG00000024105	ENSG00000177455	CD19	930
CX592104	-0.0179961	0.747764	0.875493	TOR1A	ENSECAG00000013990	ENSG00000136827	TOR1A	1861
CX592106	0.00446198	0.966725	0.986449	WWC3	ENSECAG00000013186	ENSG00000047644	WWC3	55841
CX592107	0.21753	0.0423268	0.142998	MLF2	ENSECAG00000022587	ENSG00000089693	MLF2	8079
CX592108	0.201579	0.0453624	0.148944	#N/A	#N/A	#N/A	#N/A	#N/A
CX592109	-0.0379855	0.481555	0.674582	DHDH	ENSECAG00000014872	ENSG00000104808	DHDH	27294
CX592110	0.217381	0.0377181	0.133305	FBXO7	ENSECAG00000009510	ENSG00000100225	FBXO7	25793
CX592111	0.267706	0.00170471	0.0207607	0	ENSECAG00000023559	0	0	0
CX592112	0.128019	0.153302	0.323405	AOF2	ENSECAG00000019669	ENSG00000004487	AOF2	23028
CX592114	-0.00553015	0.945127	0.977426	ZFAND3	ENSECAG00000017336	ENSG00000156639	ZFAND3	60685
CX592115	-0.0380196	0.439437	0.635978	#N/A	#N/A	#N/A	#N/A	#N/A
CX592116	0.137526	0.10076	0.245045	SF3A1	ENSECAG00000023962	ENSG00000099995	SF3A1	10291
CX592117	-0.109796	0.0883627	0.226369	ADAMTS6	ENSECAG00000021974	ENSG00000049192	ADAMTS6	11174
CX592118	0.611494	3.42773e-05	0.00334081	NINJ1	ENSECAG00000014267	ENSG00000131669	NINJ1	4814
CX592119	0.314033	0.0001819	0.00660348	SNX8	ENSECAG00000023641	ENSG00000106266	SNX8	29886
CX592121	0.020007	0.842195	0.92948	DNTTIP1	ENSECAG00000023151	ENSG00000101457	DNTTIP1	116092
CX592122	-0.17353	0.068558	0.195479	PTBP1	ENSECAG00000018845	ENSG00000011304	PTBP1	5725
CX592123	0.145656	0.200389	0.38474	MEA1	ENSECAG00000022566	ENSG00000124733	MEA1	4201
CX592127	0.0320955	0.605011	0.774554	0	ENSECAG00000018754	0	0	0
CX592128	-0.22863	0.0944745	0.236429	CPE	ENSECAG00000009256	ENSG00000109472	CPE	1363
CX592130	0.160053	0.0797646	0.213378	EGLN2	ENSECAG00000001627	ENSG00000171570	EGLN2	112398
CX592132	-0.0956347	0.500157	0.688443	#N/A	#N/A	#N/A	#N/A	#N/A
CX592133	-0.195014	0.0267864	0.106733	SP3	ENSECAG00000013930	ENSG00000172845	SP3	6670
CX592135	-0.0698446	0.449374	0.644947	#N/A	#N/A	#N/A	#N/A	#N/A
CX592138	0.0391997	0.622866	0.788295	#N/A	#N/A	#N/A	#N/A	#N/A
CX592139	-0.0735625	0.469607	0.664338	CCDC56	ENSECAG00000023640	ENSG00000183978	CCDC56	28958
CX592142	-0.0525507	0.589688	0.762655	KIAA1128	ENSECAG00000014169	ENSG00000107771	KIAA1128	54462
CX592143	-0.00977266	0.95345	0.981082	OSTF1	ENSECAG00000019624	ENSG00000134996	OSTF1	26578
CX592144	-0.013234	0.780106	0.894337	#N/A	#N/A	#N/A	#N/A	#N/A
CX592145	0.0535062	0.373214	0.573812	Q6VCR7_HORSE	ENSECAG00000005863	ENSG00000163931	TKT	7086
CX592146	-0.0349663	0.621231	0.787043	EIF2B2	ENSECAG00000000332	ENSG00000119718	EIF2B2	8892
CX592148	-0.48583	0.0117943	0.0650121	#N/A	#N/A	#N/A	#N/A	#N/A
CX592150	0.260653	0.00255532	0.0264213	#N/A	#N/A	#N/A	#N/A	#N/A
CX592151	-0.0806902	0.220901	0.409856	NP_001075989.1	ENSECAG00000019421	ENSG00000125965	GDF5	8200
CX592152	-0.507802	0.0126347	0.0673205	ANK2	ENSECAG00000024436	ENSG00000145362	ANK2	287
CX592153	-0.243767	0.0152597	0.0753701	Q6X9Y0_HORSE	ENSECAG00000016439	ENSG00000168610	STAT3	6774
CX592154	-0.422671	0.00342248	0.0317488	FNDC3B	ENSECAG00000019423	ENSG00000075420	FNDC3B	64778
CX592155	-0.194417	0.0795467	0.213029	#N/A	#N/A	#N/A	#N/A	#N/A
CX592156	-0.107393	0.156276	0.32762	#N/A	#N/A	#N/A	#N/A	#N/A
CX592157	-0.220687	0.0395132	0.137155	HEXB	ENSECAG00000011657	ENSG00000049860	HEXB	3074
CX592158	-0.155626	0.0832515	0.218989	#N/A	#N/A	#N/A	#N/A	#N/A
CX592161	-0.1062	0.0750314	0.206056	MRPL44	ENSECAG00000013948	ENSG00000135900	MRPL44	65080
CX592162	-0.233058	0.0456472	0.149447	#N/A	#N/A	#N/A	#N/A	#N/A
CX592164	-0.05874	0.479727	0.673083	0	ENSECAG00000008678	0	0	0
CX592165	-0.152342	0.154486	0.325022	#N/A	#N/A	#N/A	#N/A	#N/A
CX592168	-0.00601245	0.961947	0.985108	#N/A	#N/A	#N/A	#N/A	#N/A
CX592169	-0.0564811	0.506244	0.693212	#N/A	#N/A	#N/A	#N/A	#N/A
CX592170	0.156316	0.0085155	0.0538229	DHX38	ENSECAG00000000526	ENSG00000140829	DHX38	9785
CX592171	-0.440834	0.0438077	0.146124	#N/A	#N/A	#N/A	#N/A	#N/A
CX592173	0.00780368	0.941968	0.976318	#N/A	#N/A	#N/A	#N/A	#N/A
CX592176	0.193327	0.12004	0.276338	#N/A	#N/A	#N/A	#N/A	#N/A
CX592178	0.116734	0.0973588	0.240313	#N/A	#N/A	#N/A	#N/A	#N/A
CX592180	-0.134712	0.151567	0.320439	ZMYM1	ENSECAG00000010248	ENSG00000197056	ZMYM1	79830
CX592182	-0.0170409	0.840133	0.928278	CRELD1	ENSECAG00000014826	ENSG00000163703	CRELD1	78987
CX592183	-0.213077	0.0111026	0.0630916	#N/A	#N/A	#N/A	#N/A	#N/A
CX592184	0.00943751	0.842118	0.92948	TRPC1	ENSECAG00000018048	ENSG00000144935	TRPC1	7220
CX592185	-0.365237	0.0661671	0.190897	0	ENSECAG00000019916	0	0	0
CX592186	-0.235025	0.16722	0.341452	#N/A	#N/A	#N/A	#N/A	#N/A
CX592187	0.155704	0.0504612	0.159368	RAD23A	ENSECAG00000024607	ENSG00000179262	RAD23A	5886
CX592190	-0.104226	0.12906	0.289507	AKR1B1	ENSECAG00000014271	ENSG00000085662	AKR1B1	231
CX592191	-0.482518	0.00707688	0.0478207	FBXL10	ENSECAG00000021840	ENSG00000089094	FBXL10	84678
CX592192	-0.0309669	0.750763	0.877871	#N/A	#N/A	#N/A	#N/A	#N/A
CX592194	0.106124	0.136316	0.299717	#N/A	#N/A	#N/A	#N/A	#N/A
CX592197	-0.386647	0.000159228	0.00624537	#N/A	#N/A	#N/A	#N/A	#N/A
CX592199	0.164914	0.153505	0.323692	HIST1H1C	ENSECAG00000024980	ENSG00000187837	HIST1H1C	3006
CX592200	-0.126276	0.0509045	0.160185	FKBP14	ENSECAG00000024710	ENSG00000106080	FKBP14	55033
CX592202	-0.0180337	0.842257	0.92948	#N/A	#N/A	#N/A	#N/A	#N/A
CX592203	-0.12663	0.108129	0.257374	#N/A	#N/A	#N/A	#N/A	#N/A
CX592204	-0.281271	0.186262	0.367002	CAZA2_HORSE	ENSECAG00000021693	ENSG00000198898	CAPZA2	830
CX592205	-0.312815	0.0452063	0.148737	#N/A	#N/A	#N/A	#N/A	#N/A
CX592206	-0.108544	0.0764829	0.208501	PDZRN3	ENSECAG00000014864	ENSG00000121440	PDZRN3	23024
CX592207	0.0143147	0.787279	0.898957	NELL2	ENSECAG00000025101	ENSG00000184613	NELL2	4753
CX592208	-0.0382967	0.774436	0.891398	PWP1	ENSECAG00000022620	ENSG00000136045	PWP1	11137
CX592210	-0.0932486	0.0816135	0.216445	CHPT1	ENSECAG00000019000	ENSG00000111666	CHPT1	56994
CX592211	-0.0180418	0.788024	0.89928	#N/A	#N/A	#N/A	#N/A	#N/A
CX592212	0.250045	0.0363286	0.130041	Q6IED7_HORSE	ENSECAG00000000500	ENSG00000126709	IFI6	2537
CX592213	0.29625	0.00130321	0.0176051	#N/A	#N/A	#N/A	#N/A	#N/A
CX592214	-0.550189	0.000828515	0.0137007	#N/A	#N/A	#N/A	#N/A	#N/A
CX592215	0.216066	0.000119083	0.00547672	TBC1D1	ENSECAG00000022162	ENSG00000065882	TBC1D1	23216
CX592217	-0.054396	0.387634	0.589838	#N/A	#N/A	#N/A	#N/A	#N/A
CX592218	0.244463	0.000170449	0.00640467	TCEB3	ENSECAG00000018195	ENSG00000011007	TCEB3	6924
CX592220	0.248307	0.00927343	0.0567357	CXCL16	ENSECAG00000018406	ENSG00000161921	CXCL16	58191
CX592221	-0.121577	0.465467	0.661006	FBXO9	ENSECAG00000007346	ENSG00000112146	FBXO9	26268
CX592222	-0.132633	0.05097	0.160196	#N/A	#N/A	#N/A	#N/A	#N/A
CX592223	0.362171	0.00262438	0.0268502	#N/A	#N/A	#N/A	#N/A	#N/A
CX592225	-0.00237483	0.977096	0.990051	BIRC2	ENSECAG00000000609	ENSG00000110330	BIRC2	329
CX592226	0.0130894	0.81086	0.911352	HSD17B10	ENSECAG00000015572	ENSG00000072506	HSD17B10	3028
CX592228	-0.118188	0.0771758	0.209532	CTH	ENSECAG00000015050	ENSG00000116761	CTH	1491
CX592230	-0.520128	0.00188261	0.0220658	#N/A	#N/A	#N/A	#N/A	#N/A
CX592231	0.0421309	0.40659	0.607676	JTV1	ENSECAG00000000053	ENSG00000106305	JTV1	7965
CX592232	-0.0659131	0.454726	0.650467	#N/A	#N/A	#N/A	#N/A	#N/A
CX592233	-0.0123244	0.856946	0.936774	PIK3R4	ENSECAG00000018119	ENSG00000196455	PIK3R4	30849
CX592234	0.157616	0.0486189	0.155705	AT1A1_HORSE	ENSECAG00000024623	ENSG00000163399	ATP1A1	476
CX592235	-0.0674537	0.518807	0.70408	NSMCE4A	ENSECAG00000016651	ENSG00000107672	NSMCE4A	54780
CX592236	-0.0875688	0.376206	0.577138	#N/A	#N/A	#N/A	#N/A	#N/A
CX592237	-0.319435	0.0441451	0.146565	DDX5	ENSECAG00000011132	ENSG00000108654	DDX5	1655
CX592238	-0.0159846	0.83521	0.925552	#N/A	#N/A	#N/A	#N/A	#N/A
CX592241	0.446937	0.0324058	0.120877	#N/A	#N/A	#N/A	#N/A	#N/A
CX592242	0.316655	0.00541211	0.0410865	LSM4	ENSECAG00000010141	ENSG00000130520	LSM4	25804
CX592243	0.27515	9.04942e-05	0.00499132	#N/A	#N/A	#N/A	#N/A	#N/A
CX592244	0.319672	0.00121638	0.0169389	GNAI2	ENSECAG00000000489	0	0	0
CX592246	0.0606303	0.300119	0.499685	ACTN1	ENSECAG00000019476	ENSG00000072110	ACTN1	87
CX592248	0.20396	0.000685102	0.0120553	GALT	ENSECAG00000008176	ENSG00000213930	GALT	2592
CX592249	-0.14943	0.0622158	0.183242	0	ENSECAG00000014227	0	0	0
CX592250	-0.296588	0.00658279	0.0459946	EPRS	ENSECAG00000000700	ENSG00000136628	EPRS	2058
CX592251	-0.131715	0.0144081	0.0728635	MRPL35	ENSECAG00000024527	ENSG00000132313	MRPL35	51318
CX592252	-0.0696539	0.493777	0.683118	SAP30BP	ENSECAG00000025125	ENSG00000161526	SAP30BP	29115
CX592253	-0.463628	0.0110228	0.0627849	#N/A	#N/A	#N/A	#N/A	#N/A
CX592254	-0.462018	0.0582407	0.17552	#N/A	#N/A	#N/A	#N/A	#N/A
CX592256	-0.0515746	0.555019	0.732697	HNRPK	ENSECAG00000025104	0	0	0
CX592258	-0.528627	0.000657008	0.0118286	#N/A	#N/A	#N/A	#N/A	#N/A
CX592259	0.0330133	0.639952	0.801021	C2orf13	ENSECAG00000013246	ENSG00000169621	C2orf13	200558
CX592260	0.0512967	0.658535	0.814517	#N/A	#N/A	#N/A	#N/A	#N/A
CX592260	0.00494782	0.936208	0.974231	#N/A	#N/A	#N/A	#N/A	#N/A
CX592262	-0.183901	0.295494	0.494776	ZMAT5	ENSECAG00000017576	ENSG00000100319	ZMAT5	55954
CX592264	0.324314	0.0121159	0.0658537	ETV4	ENSECAG00000015611	ENSG00000175832	ETV4	2118
CX592265	-0.016506	0.752789	0.878419	CWF19L1	ENSECAG00000016333	ENSG00000095485	CWF19L1	55280
CX592269	-0.223707	0.39073	0.593252	#N/A	#N/A	#N/A	#N/A	#N/A
CX592270	-0.112118	0.179578	0.358054	#N/A	#N/A	#N/A	#N/A	#N/A
CX592272	-0.351086	0.00131773	0.0177275	#N/A	#N/A	#N/A	#N/A	#N/A
CX592273	-0.0787375	0.123836	0.281868	USP16	ENSECAG00000000423	ENSG00000156256	USP16	10600
CX592277	0.0128989	0.833985	0.925343	PGS2_HORSE	ENSECAG00000020413	ENSG00000011465	DCN	1634
CX592278	-0.273234	0.00424862	0.0360744	#N/A	#N/A	#N/A	#N/A	#N/A
CX592279	0.365862	0.00134641	0.017989	SLC29A1	ENSECAG00000008083	ENSG00000112759	SLC29A1	2030
CX592280	0.203522	0.146955	0.31396	RARG	ENSECAG00000016596	ENSG00000172819	RARG	5916
CX592281	0.0453735	0.552304	0.730704	IL11RA	ENSECAG00000017442	ENSG00000137070	IL11RA	3590
CX592282	0.0811648	0.168078	0.342844	#N/A	#N/A	#N/A	#N/A	#N/A
CX592283	-0.0731608	0.159697	0.331728	0	ENSECAG00000020982	0	0	0
CX592284	0.202257	0.112738	0.264532	KCTD10	ENSECAG00000019560	ENSG00000110906	KCTD10	83892
CX592285	-0.0436624	0.742885	0.87195	AURKC	ENSECAG00000021736	ENSG00000105146	AURKC	6795
CX592287	-0.0141346	0.846933	0.931414	EIF4A3	ENSECAG00000015925	0	0	0
CX592289	-0.409301	0.095633	0.237871	#N/A	#N/A	#N/A	#N/A	#N/A
CX592290	-0.0204978	0.819998	0.916756	#N/A	#N/A	#N/A	#N/A	#N/A
CX592292	-0.0465922	0.742869	0.87195	#N/A	#N/A	#N/A	#N/A	#N/A
CX592295	-0.250467	0.121541	0.278412	#N/A	#N/A	#N/A	#N/A	#N/A
CX592296	-0.0636503	0.334623	0.535328	#N/A	#N/A	#N/A	#N/A	#N/A
CX592297	-0.253052	0.0873554	0.225034	#N/A	#N/A	#N/A	#N/A	#N/A
CX592298	-0.143239	0.0264351	0.105827	#N/A	#N/A	#N/A	#N/A	#N/A
CX592299	-0.0524799	0.662829	0.816382	#N/A	#N/A	#N/A	#N/A	#N/A
CX592300	0.217838	0.0297495	0.114349	CHFR	ENSECAG00000017288	ENSG00000072609	CHFR	55743
CX592301	-0.146329	0.0554743	0.170126	#N/A	#N/A	#N/A	#N/A	#N/A
CX592303	-0.254716	0.0261228	0.104952	#N/A	#N/A	#N/A	#N/A	#N/A
CX592304	-0.213146	0.0832072	0.218989	#N/A	#N/A	#N/A	#N/A	#N/A
CX592305	0.36147	0.00330614	0.0310828	EFNA1	ENSECAG00000021383	ENSG00000169242	EFNA1	1942
CX592307	0.00298168	0.925363	0.968831	MCM7	ENSECAG00000015149	ENSG00000166508	MCM7	4176
CX592308	0.0844455	0.0492012	0.15707	FBXW4	ENSECAG00000020477	ENSG00000107829	FBXW4	6468
CX592312	-0.0339909	0.598711	0.769219	FUCA1	ENSECAG00000024652	ENSG00000179163	FUCA1	2517
CX592314	0.106155	0.253493	0.44551	#N/A	#N/A	#N/A	#N/A	#N/A
CX592316	-0.0995643	0.522152	0.706552	FAM114A1	ENSECAG00000016060	ENSG00000197712	FAM114A1	92689
CX592317	0.0104688	0.954856	0.981976	#N/A	#N/A	#N/A	#N/A	#N/A
CX592318	0.190717	0.0725948	0.202547	SIPA1L1	ENSECAG00000024286	ENSG00000197555	SIPA1L1	26037
CX592319	0.0151113	0.852914	0.934777	#N/A	#N/A	#N/A	#N/A	#N/A
CX592320	0.00602755	0.930246	0.97175	#N/A	#N/A	#N/A	#N/A	#N/A
CX592321	0.0869027	0.174831	0.3517	MRPL21	ENSECAG00000019258	ENSG00000197345	MRPL21	219927
CX592323	-0.00544122	0.919289	0.965384	#N/A	#N/A	#N/A	#N/A	#N/A
CX592324	0.395893	0.00462033	0.0377534	#N/A	#N/A	#N/A	#N/A	#N/A
CX592326	-0.266678	0.150113	0.318651	Q95M96_HORSE	ENSECAG00000014873	ENSG00000065154	OAT	4942
CX592330	0.0607829	0.482692	0.675297	VPS29	ENSECAG00000008902	ENSG00000111237	VPS29	51699
CX592331	0.0970361	0.15143	0.320251	#N/A	#N/A	#N/A	#N/A	#N/A
CX592332	-0.27914	0.0671471	0.192697	#N/A	#N/A	#N/A	#N/A	#N/A
CX592333	0.164733	0.0672454	0.192909	#N/A	#N/A	#N/A	#N/A	#N/A
CX592334	0.242224	0.0201532	0.0894271	PCGF2	ENSECAG00000007453	ENSG00000056661	PCGF2	7703
CX592335	-0.294532	0.0776596	0.209906	#N/A	#N/A	#N/A	#N/A	#N/A
CX592336	-0.00191411	0.978908	0.991016	#N/A	#N/A	#N/A	#N/A	#N/A
CX592337	0.103959	0.0669202	0.192386	GAPVD1	ENSECAG00000012787	ENSG00000165219	GAPVD1	26130
CX592338	-0.402641	0.0776911	0.209906	#N/A	#N/A	#N/A	#N/A	#N/A
CX592339	-0.0337719	0.433694	0.630851	DHX16	ENSECAG00000008537	ENSG00000204560	DHX16	8449
CX592341	-0.124785	0.238289	0.429804	#N/A	#N/A	#N/A	#N/A	#N/A
CX592342	-0.101739	0.33847	0.538632	#N/A	#N/A	#N/A	#N/A	#N/A
CX592343	0.179312	0.0454874	0.149074	CCND2	ENSECAG00000012663	ENSG00000118971	CCND2	894
CX592344	0.382094	0.00555915	0.041715	#N/A	#N/A	#N/A	#N/A	#N/A
CX592345	0.27203	0.00503165	0.0393957	EPHX1	ENSECAG00000019677	ENSG00000143819	EPHX1	2052
CX592346	-0.0801774	0.731429	0.865304	#N/A	#N/A	#N/A	#N/A	#N/A
CX592347	-0.468831	0.0103226	0.0601242	#N/A	#N/A	#N/A	#N/A	#N/A
CX592348	-0.316243	0.00151316	0.0193924	Q6X9Y0_HORSE	ENSECAG00000016439	ENSG00000168610	STAT3	6774
CX592349	0.111946	0.535392	0.716504	ZMAT5	ENSECAG00000017576	ENSG00000100319	ZMAT5	55954
CX592352	0.146236	0.0190821	0.0862856	#N/A	#N/A	#N/A	#N/A	#N/A
CX592353	-0.252977	0.0847336	0.221084	#N/A	#N/A	#N/A	#N/A	#N/A
CX592354	0.0360035	0.414023	0.613694	#N/A	#N/A	#N/A	#N/A	#N/A
CX592355	-0.195365	0.215881	0.404023	#N/A	#N/A	#N/A	#N/A	#N/A
CX592356	0.283879	0.00289111	0.0286756	PADI1	ENSECAG00000021448	ENSG00000142623	PADI1	29943
CX592357	0.119306	0.200363	0.38474	NAP1L1	ENSECAG00000000066	0	0	0
CX592358	0.0184639	0.739132	0.869882	CACYBP	ENSECAG00000004919	ENSG00000116161	CACYBP	27101
CX592359	-0.0253983	0.706584	0.848493	#N/A	#N/A	#N/A	#N/A	#N/A
CX592360	-0.175314	0.0716274	0.200821	#N/A	#N/A	#N/A	#N/A	#N/A
CX592361	-0.520049	0.0406594	0.139641	FOS	ENSECAG00000014260	ENSG00000170345	FOS	2353
CX592363	-0.00629651	0.964798	0.985691	FRIL_HORSE	ENSECAG00000003192	ENSG00000087086	FTL	2512
CX592364	0.171348	0.0615612	0.182295	#N/A	#N/A	#N/A	#N/A	#N/A
CX592365	0.440943	0.000489989	0.010489	#N/A	#N/A	#N/A	#N/A	#N/A
CX592366	-0.0185912	0.846984	0.931414	AHNAK	ENSECAG00000014229	ENSG00000124942	AHNAK	79026
CX592368	-0.0518766	0.4979	0.686712	#N/A	#N/A	#N/A	#N/A	#N/A
CX592369	-0.119141	0.0978854	0.240819	#N/A	#N/A	#N/A	#N/A	#N/A
CX592370	0.247336	0.0132811	0.0694626	0	ENSECAG00000016135	ENSG00000106121	AC004691.1	84182
CX592371	0.807775	9.38945e-05	0.00505438	SEPT9	ENSECAG00000020246	ENSG00000184640	SEPT9	10801
CX592372	-0.362258	0.0321256	0.120394	#N/A	#N/A	#N/A	#N/A	#N/A
CX592374	0.00998674	0.882333	0.94992	SMOC2	ENSECAG00000014155	ENSG00000112562	SMOC2	64094
CX592375	-0.0498722	0.65402	0.811462	#N/A	#N/A	#N/A	#N/A	#N/A
CX592376	-0.0395922	0.6001	0.770452	#N/A	#N/A	#N/A	#N/A	#N/A
CX592377	-0.0654296	0.247787	0.44021	0	ENSECAG00000023802	ENSG00000134020	AC105046.10	157310
CX592379	-0.236248	0.117778	0.272679	#N/A	#N/A	#N/A	#N/A	#N/A
CX592381	-0.167736	0.136796	0.30036	#N/A	#N/A	#N/A	#N/A	#N/A
CX592382	-0.0954971	0.103923	0.250795	#N/A	#N/A	#N/A	#N/A	#N/A
CX592383	-0.280023	0.12121	0.277915	#N/A	#N/A	#N/A	#N/A	#N/A
CX592384	0.0273455	0.695041	0.840601	#N/A	#N/A	#N/A	#N/A	#N/A
CX592385	-0.0369071	0.623804	0.789072	DDX24	ENSECAG00000008887	ENSG00000089737	DDX24	57062
CX592386	0.25458	0.0155324	0.0762143	#N/A	#N/A	#N/A	#N/A	#N/A
CX592389	0.340007	0.000609371	0.0114974	HADH	ENSECAG00000020211	ENSG00000138796	HADH	3033
CX592390	-0.406693	0.0174889	0.0814252	#N/A	#N/A	#N/A	#N/A	#N/A
CX592392	-0.514148	0.00159304	0.0200146	#N/A	#N/A	#N/A	#N/A	#N/A
CX592395	-0.246469	0.0331868	0.1226	#N/A	#N/A	#N/A	#N/A	#N/A
CX592396	-0.149982	0.0349303	0.126948	#N/A	#N/A	#N/A	#N/A	#N/A
CX592397	0.706782	0.000174935	0.00647859	#N/A	#N/A	#N/A	#N/A	#N/A
CX592398	-0.0118726	0.881044	0.949056	#N/A	#N/A	#N/A	#N/A	#N/A
CX592399	0.052928	0.491091	0.681565	FKBP4	ENSECAG00000020465	ENSG00000004478	FKBP4	2288
CX592400	-0.0715679	0.262929	0.457472	#N/A	#N/A	#N/A	#N/A	#N/A
CX592401	0.133807	0.0629429	0.184641	#N/A	#N/A	#N/A	#N/A	#N/A
CX592402	0.154025	0.0396657	0.137538	BTBD12	ENSECAG00000014662	ENSG00000188827	BTBD12	84464
CX592403	-0.0169523	0.849962	0.932804	#N/A	#N/A	#N/A	#N/A	#N/A
CX592404	0.00944358	0.88914	0.951877	#N/A	#N/A	#N/A	#N/A	#N/A
CX592406	0.0404194	0.589824	0.76273	HUWE1	ENSECAG00000021385	ENSG00000086758	HUWE1	10075
CX592408	0.241386	0.035578	0.128535	#N/A	#N/A	#N/A	#N/A	#N/A
CX592409	-0.0860585	0.161464	0.334467	#N/A	#N/A	#N/A	#N/A	#N/A
CX592410	-0.103516	0.137375	0.301223	#N/A	#N/A	#N/A	#N/A	#N/A
CX592411	0.42982	0.000438328	0.0100053	SLC38A5	ENSECAG00000006306	ENSG00000017483	SLC38A5	92745
CX592414	0.0499581	0.426952	0.625229	PPT1	ENSECAG00000017370	ENSG00000131238	PPT1	5538
CX592418	-0.297335	0.134713	0.29726	P4HA1	ENSECAG00000012496	ENSG00000122884	P4HA1	5033
CX592419	-0.771258	0.000538437	0.0110194	0	ENSECAG00000008215	0	0	0
CX592420	-0.14068	0.488684	0.679678	#N/A	#N/A	#N/A	#N/A	#N/A
CX592423	-0.341196	0.0129553	0.0684672	#N/A	#N/A	#N/A	#N/A	#N/A
CX592424	0.0406895	0.595284	0.766863	0	ENSECAG00000016305	ENSG00000119596	YLPM1.	0
CX592426	-0.101853	0.341644	0.541515	AP1S1	ENSECAG00000010983	ENSG00000106367	AP1S1	1174
CX592429	-0.14921	0.0429975	0.144362	#N/A	#N/A	#N/A	#N/A	#N/A
CX592432	0.274831	0.031458	0.118909	TULP1	ENSECAG00000007517	ENSG00000112041	TULP1	7287
CX592433	-0.0671118	0.407658	0.60824	#N/A	#N/A	#N/A	#N/A	#N/A
CX592434	-0.0405196	0.410604	0.610764	#N/A	#N/A	#N/A	#N/A	#N/A
CX592435	-0.102533	0.33518	0.535716	RDX	ENSECAG00000002920	ENSG00000137710	RDX	5962
CX592438	-0.150843	0.1205	0.27707	#N/A	#N/A	#N/A	#N/A	#N/A
CX592439	-0.348405	0.122858	0.280506	PLEKHA5	ENSECAG00000022236	ENSG00000052126	PLEKHA5	54477
CX592440	-0.446484	0.0277298	0.109038	#N/A	#N/A	#N/A	#N/A	#N/A
CX592442	-0.00134883	0.97865	0.990975	TNFRSF11B	ENSECAG00000014916	ENSG00000164761	TNFRSF11B	4982
CX592443	0.738922	4.11558e-05	0.00355089	NUCB1	ENSECAG00000013307	ENSG00000104805	NUCB1	4924
CX592445	-0.110073	0.0213567	0.0923689	RNF139	ENSECAG00000008926	ENSG00000170881	RNF139	11236
CX592447	-0.163418	0.214303	0.401948	#N/A	#N/A	#N/A	#N/A	#N/A
CX592448	-0.126195	0.20086	0.385114	#N/A	#N/A	#N/A	#N/A	#N/A
CX592449	-0.094919	0.135755	0.298885	RAB10	ENSECAG00000023178	ENSG00000084733	RAB10	10890
CX592451	-0.048479	0.276561	0.473099	RPL22L1	ENSECAG00000018894	ENSG00000163584	RPL22L1	200916
CX592453	-0.095807	0.50008	0.688443	#N/A	#N/A	#N/A	#N/A	#N/A
CX592454	-0.00286995	0.976936	0.990051	#N/A	#N/A	#N/A	#N/A	#N/A
CX592455	-0.0460348	0.442181	0.638714	#N/A	#N/A	#N/A	#N/A	#N/A
CX592456	-0.0189295	0.925618	0.968932	#N/A	#N/A	#N/A	#N/A	#N/A
CX592457	0.407402	0.00479264	0.0385787	BAX	ENSECAG00000016635	ENSG00000087088	BAX	581
CX592458	0.012395	0.946574	0.977691	#N/A	#N/A	#N/A	#N/A	#N/A
CX592460	-0.364829	0.00936957	0.057007	#N/A	#N/A	#N/A	#N/A	#N/A
CX592462	0.144012	0.267958	0.464051	#N/A	#N/A	#N/A	#N/A	#N/A
CX592463	-0.106819	0.556892	0.733982	USP22	ENSECAG00000021820	ENSG00000124422	USP22	23326
CX592464	-0.595355	0.00161148	0.0200971	#N/A	#N/A	#N/A	#N/A	#N/A
CX592465	-0.619501	0.00631304	0.0447243	#N/A	#N/A	#N/A	#N/A	#N/A
CX592466	-0.775487	0.000844038	0.0138867	#N/A	#N/A	#N/A	#N/A	#N/A
CX592467	0.188465	0.0462888	0.150938	CST3	ENSECAG00000008688	ENSG00000101439	CST3	1471
CX592469	0.139531	0.121779	0.278827	#N/A	#N/A	#N/A	#N/A	#N/A
CX592471	-0.0804114	0.283741	0.480324	0	ENSECAG00000023301	ENSG00000164294	AC091977.3	493869
CX592472	-0.145183	0.0715875	0.200766	#N/A	#N/A	#N/A	#N/A	#N/A
CX592473	-0.0456732	0.503646	0.691013	#N/A	#N/A	#N/A	#N/A	#N/A
CX592474	0.168023	0.0559226	0.170924	MTX1	ENSECAG00000007495	ENSG00000173171	MTX1	4580
CX592476	0.0332957	0.516477	0.702266	0	ENSECAG00000004121	0	0	0
CX592478	-0.151196	0.123637	0.28169	NDST2	ENSECAG00000018379	ENSG00000166507	NDST2	8509
CX592480	0.0118404	0.819227	0.916359	PTP4A1	ENSECAG00000022483	ENSG00000112245	PTP4A1	7803
CX592481	-0.26669	0.141978	0.307645	#N/A	#N/A	#N/A	#N/A	#N/A
CX592483	-0.146815	0.133397	0.295562	#N/A	#N/A	#N/A	#N/A	#N/A
CX592485	-0.00211052	0.979055	0.991062	#N/A	#N/A	#N/A	#N/A	#N/A
CX592487	-0.167149	0.0837991	0.21985	LYRM5	ENSECAG00000018612	ENSG00000205707	LYRM5	144363
CX592488	-0.0983882	0.318246	0.518914	#N/A	#N/A	#N/A	#N/A	#N/A
CX592489	-0.292395	0.00436975	0.0367542	DEPDC6	ENSECAG00000021363	ENSG00000155792	DEPDC6	64798
CX592490	0.272594	0.00369448	0.0334737	AATF	ENSECAG00000008531	ENSG00000108270	AATF	26574
CX592491	-0.169603	0.0285571	0.111303	#N/A	#N/A	#N/A	#N/A	#N/A
CX592492	-0.110799	0.150241	0.318651	#N/A	#N/A	#N/A	#N/A	#N/A
CX592493	-0.0802669	0.166485	0.340388	#N/A	#N/A	#N/A	#N/A	#N/A
CX592494	-0.454492	0.0944579	0.236429	#N/A	#N/A	#N/A	#N/A	#N/A
CX592495	-0.102408	0.186891	0.367742	#N/A	#N/A	#N/A	#N/A	#N/A
CX592495	0.0535685	0.587026	0.760069	#N/A	#N/A	#N/A	#N/A	#N/A
CX592496	-0.256006	0.0162909	0.0782189	#N/A	#N/A	#N/A	#N/A	#N/A
CX592499	-0.215029	0.0150322	0.0746629	A6P3D1_HORSE	ENSECAG00000013703	ENSG00000119938	PPP1R3C	5507
CX592500	-0.0605101	0.47837	0.671937	EPRS	ENSECAG00000000700	ENSG00000136628	EPRS	2058
CX592501	0.5127	0.000124556	0.00550531	HM13	ENSECAG00000019217	ENSG00000101294	HM13	81502
CX592503	0.163693	0.0928907	0.233666	#N/A	#N/A	#N/A	#N/A	#N/A
CX592504	-0.186951	0.046894	0.152249	UGCGL2	ENSECAG00000020303	ENSG00000102595	UGCGL2	55757
CX592505	-0.108827	0.176783	0.354513	#N/A	#N/A	#N/A	#N/A	#N/A
CX592509	-0.0718609	0.298226	0.497764	#N/A	#N/A	#N/A	#N/A	#N/A
CX592511	0.0981151	0.239859	0.431676	A5YBM3_HORSE	ENSECAG00000019019	ENSG00000028528	SNX1	6642
CX592512	-0.0650987	0.0967612	0.239726	TOMM70A	ENSECAG00000015142	ENSG00000154174	TOMM70A	9868
CX592513	-0.829466	0.000101554	0.00516426	#N/A	#N/A	#N/A	#N/A	#N/A
CX592514	-0.0576464	0.482924	0.675331	#N/A	#N/A	#N/A	#N/A	#N/A
CX592516	-0.148372	0.0667589	0.192092	#N/A	#N/A	#N/A	#N/A	#N/A
CX592517	0.0343254	0.612902	0.780757	#N/A	#N/A	#N/A	#N/A	#N/A
CX592519	-0.0384743	0.429875	0.627734	TMEM5	ENSECAG00000011333	ENSG00000118600	TMEM5	10329
CX592520	-0.307565	0.0324515	0.120917	MIER1	ENSECAG00000020475	ENSG00000198160	MIER1	57708
CX592521	-0.0900125	0.274224	0.471245	#N/A	#N/A	#N/A	#N/A	#N/A
CX592522	0.0475209	0.580206	0.753594	#N/A	#N/A	#N/A	#N/A	#N/A
CX592523	0.00620344	0.877174	0.947297	#N/A	#N/A	#N/A	#N/A	#N/A
CX592524	0.127237	0.129049	0.289507	#N/A	#N/A	#N/A	#N/A	#N/A
CX592525	-0.0408426	0.399602	0.60146	#N/A	#N/A	#N/A	#N/A	#N/A
CX592526	-0.479511	0.330965	0.531684	#N/A	#N/A	#N/A	#N/A	#N/A
CX592527	-0.118822	0.154516	0.325022	#N/A	#N/A	#N/A	#N/A	#N/A
CX592528	0.0397988	0.573905	0.748205	#N/A	#N/A	#N/A	#N/A	#N/A
CX592529	-0.0612489	0.44401	0.640027	#N/A	#N/A	#N/A	#N/A	#N/A
CX592530	0.315998	0.0283431	0.110648	#N/A	#N/A	#N/A	#N/A	#N/A
CX592531	0.00959739	0.925658	0.968932	#N/A	#N/A	#N/A	#N/A	#N/A
CX592532	-0.804121	0.00247885	0.0258763	#N/A	#N/A	#N/A	#N/A	#N/A
CX592533	0.0683117	0.471952	0.666688	#N/A	#N/A	#N/A	#N/A	#N/A
CX592534	0.143787	0.15837	0.330342	#N/A	#N/A	#N/A	#N/A	#N/A
CX592535	-0.530279	0.00458469	0.0375958	#N/A	#N/A	#N/A	#N/A	#N/A
CX592536	0.159193	0.0500037	0.15845	#N/A	#N/A	#N/A	#N/A	#N/A
CX592537	0.446276	7.63033e-05	0.00467174	#N/A	#N/A	#N/A	#N/A	#N/A
CX592538	0.0563265	0.256951	0.449884	#N/A	#N/A	#N/A	#N/A	#N/A
CX592539	-0.626476	0.000737416	0.0125656	#N/A	#N/A	#N/A	#N/A	#N/A
CX592540	0.0407358	0.639995	0.801021	#N/A	#N/A	#N/A	#N/A	#N/A
CX592541	0.132347	0.0875813	0.225429	#N/A	#N/A	#N/A	#N/A	#N/A
CX592542	-0.123075	0.114761	0.267795	#N/A	#N/A	#N/A	#N/A	#N/A
CX592543	-0.0421659	0.42201	0.62109	#N/A	#N/A	#N/A	#N/A	#N/A
CX592544	0.0291561	0.839773	0.928278	#N/A	#N/A	#N/A	#N/A	#N/A
CX592545	-0.0269346	0.826045	0.920874	#N/A	#N/A	#N/A	#N/A	#N/A
CX592546	-0.0979629	0.0598539	0.178718	#N/A	#N/A	#N/A	#N/A	#N/A
CX592547	0.0242662	0.692349	0.838791	#N/A	#N/A	#N/A	#N/A	#N/A
CX592549	0.569608	0.00192508	0.0223605	#N/A	#N/A	#N/A	#N/A	#N/A
CX592550	0.551757	0.000120602	0.00547672	#N/A	#N/A	#N/A	#N/A	#N/A
CX592551	-0.42514	0.0553539	0.169917	#N/A	#N/A	#N/A	#N/A	#N/A
CX592552	-0.0929948	0.24781	0.44021	#N/A	#N/A	#N/A	#N/A	#N/A
CX592552	0.0100247	0.879964	0.948788	#N/A	#N/A	#N/A	#N/A	#N/A
CX592553	-0.0896948	0.44041	0.637122	#N/A	#N/A	#N/A	#N/A	#N/A
CX592554	0.170931	0.0238586	0.0994789	#N/A	#N/A	#N/A	#N/A	#N/A
CX592555	0.179252	0.0581406	0.175322	#N/A	#N/A	#N/A	#N/A	#N/A
CX592557	0.674124	1.91394e-05	0.00267039	#N/A	#N/A	#N/A	#N/A	#N/A
CX592558	-0.0663211	0.463712	0.659633	#N/A	#N/A	#N/A	#N/A	#N/A
CX592559	-0.0498906	0.295376	0.494663	#N/A	#N/A	#N/A	#N/A	#N/A
CX592560	-0.0888771	0.460058	0.65636	#N/A	#N/A	#N/A	#N/A	#N/A
CX592561	-0.0247986	0.682702	0.831293	#N/A	#N/A	#N/A	#N/A	#N/A
CX592562	-0.939952	0.000287412	0.0081656	#N/A	#N/A	#N/A	#N/A	#N/A
CX592563	0.203	0.0259904	0.104609	#N/A	#N/A	#N/A	#N/A	#N/A
CX592564	0.195104	0.0440004	0.146417	#N/A	#N/A	#N/A	#N/A	#N/A
CX592566	0.0251354	0.769899	0.888801	#N/A	#N/A	#N/A	#N/A	#N/A
CX592567	0.611355	2.25084e-05	0.00268557	#N/A	#N/A	#N/A	#N/A	#N/A
CX592568	-0.0975468	0.570166	0.745325	#N/A	#N/A	#N/A	#N/A	#N/A
CX592569	0.282874	0.0122634	0.0661379	#N/A	#N/A	#N/A	#N/A	#N/A
CX592570	0.00178291	0.988086	0.99484	#N/A	#N/A	#N/A	#N/A	#N/A
CX592571	0.0430886	0.413066	0.612711	#N/A	#N/A	#N/A	#N/A	#N/A
CX592572	-0.720393	0.0893157	0.227427	#N/A	#N/A	#N/A	#N/A	#N/A
CX592573	-0.121598	0.279716	0.476632	#N/A	#N/A	#N/A	#N/A	#N/A
CX592574	0.0373631	0.670091	0.82107	#N/A	#N/A	#N/A	#N/A	#N/A
CX592575	-0.0936868	0.270135	0.466758	#N/A	#N/A	#N/A	#N/A	#N/A
CX592576	0.225161	0.0509054	0.160185	#N/A	#N/A	#N/A	#N/A	#N/A
CX592577	0.288541	0.011228	0.0635081	#N/A	#N/A	#N/A	#N/A	#N/A
CX592578	-0.131523	0.0497391	0.158165	#N/A	#N/A	#N/A	#N/A	#N/A
CX592579	-0.130235	0.0416172	0.141645	#N/A	#N/A	#N/A	#N/A	#N/A
CX592581	0.197109	0.0238186	0.0993545	#N/A	#N/A	#N/A	#N/A	#N/A
CX592582	-0.134162	0.10586	0.254085	EIF4EBP3	ENSECAG00000015036	ENSG00000131503	EIF4EBP3	404734 8637 54882
CX592583	-0.0869997	0.436547	0.634055	#N/A	#N/A	#N/A	#N/A	#N/A
CX592584	-0.593851	0.00863433	0.0541871	#N/A	#N/A	#N/A	#N/A	#N/A
CX592585	-0.210257	0.00939076	0.0570535	CCT8	ENSECAG00000011457	ENSG00000156261	CCT8	10694
CX592586	-0.000647288	0.994065	0.997526	O97950_HORSE	ENSECAG00000024769	ENSG00000168542	COL3A1	1281
CX592587	-0.206697	0.061698	0.182434	#N/A	#N/A	#N/A	#N/A	#N/A
CX592588	0.0572982	0.542096	0.7223	TRPC4AP	ENSECAG00000018628	ENSG00000100991	TRPC4AP	26133
CX592590	-0.516578	0.0274334	0.108256	VAPA	ENSECAG00000008769	ENSG00000101558	VAPA	9218
CX592591	-0.143926	0.286155	0.483797	#N/A	#N/A	#N/A	#N/A	#N/A
CX592592	-0.191286	0.0361517	0.129684	#N/A	#N/A	#N/A	#N/A	#N/A
CX592593	0.163171	0.100904	0.245273	#N/A	#N/A	#N/A	#N/A	#N/A
CX592595	-0.661788	0.000894561	0.0144976	#N/A	#N/A	#N/A	#N/A	#N/A
CX592596	0.264758	0.00228861	0.0247954	PH-4	ENSECAG00000003137	ENSG00000178467	PH-4	54681
CX592597	-0.166763	0.195433	0.379111	#N/A	#N/A	#N/A	#N/A	#N/A
CX592598	0.038205	0.434138	0.631403	#N/A	#N/A	#N/A	#N/A	#N/A
CX592599	-0.050296	0.350505	0.550634	C14orf10	ENSECAG00000015352	ENSG00000092020	C14orf10	55012
CX592600	0.0590159	0.424024	0.622832	#N/A	#N/A	#N/A	#N/A	#N/A
CX592601	-0.0546643	0.541805	0.722209	#N/A	#N/A	#N/A	#N/A	#N/A
CX592602	-0.140347	0.0795984	0.21305	C10orf118	ENSECAG00000010482	ENSG00000165813	C10orf118	55088
CX592604	-0.0327768	0.608033	0.776789	#N/A	#N/A	#N/A	#N/A	#N/A
CX592605	0.278818	0.0223264	0.0955027	ITGA3	ENSECAG00000015760	ENSG00000005884	ITGA3	3675
CX592606	-0.0865847	0.299333	0.498718	#N/A	#N/A	#N/A	#N/A	#N/A
CX592609	-0.0312181	0.52713	0.710294	#N/A	#N/A	#N/A	#N/A	#N/A
CX592611	-0.16954	0.0591815	0.177417	#N/A	#N/A	#N/A	#N/A	#N/A
CX592613	-0.119167	0.0956858	0.237871	#N/A	#N/A	#N/A	#N/A	#N/A
CX592614	-0.103738	0.242219	0.433998	Q30462_HORSE	ENSECAG00000020358	0	0	0
CX592615	0.0878025	0.257763	0.45098	RARRES2	ENSECAG00000014799	ENSG00000106538	RARRES2	5919
CX592616	0.014803	0.853661	0.935139	C22orf32	ENSECAG00000022508	ENSG00000183172	C22orf32	91689
CX592617	0.181773	0.0544644	0.168622	COL15A1	ENSECAG00000021211	ENSG00000204291	COL15A1	1306
CX592619	-0.161191	0.0121498	0.0658537	#N/A	#N/A	#N/A	#N/A	#N/A
CX592620	-0.228624	0.0170419	0.0802262	#N/A	#N/A	#N/A	#N/A	#N/A
CX592621	-0.0655307	0.276343	0.473099	#N/A	#N/A	#N/A	#N/A	#N/A
CX592622	-0.0547781	0.563135	0.739267	IL7	ENSECAG00000020767	ENSG00000104432	IL7	3574
CX592629	-0.391532	0.0392743	0.136653	#N/A	#N/A	#N/A	#N/A	#N/A
CX592630	-0.601075	0.0178913	0.0829026	#N/A	#N/A	#N/A	#N/A	#N/A
CX592631	0.272919	0.0333172	0.1226	PYCRL	ENSECAG00000019384	ENSG00000104524	PYCRL	65263
CX592632	-0.166422	0.0100539	0.0591467	#N/A	#N/A	#N/A	#N/A	#N/A
CX592632	0.0773468	0.203499	0.388338	#N/A	#N/A	#N/A	#N/A	#N/A
CX592634	-0.588677	0.000995016	0.0152142	#N/A	#N/A	#N/A	#N/A	#N/A
CX592636	-0.0427698	0.613672	0.781329	#N/A	#N/A	#N/A	#N/A	#N/A
CX592639	-0.423812	0.0202022	0.0894955	#N/A	#N/A	#N/A	#N/A	#N/A
CX592640	0.569364	0.00121893	0.0169389	#N/A	#N/A	#N/A	#N/A	#N/A
CX592641	-0.0459609	0.346285	0.546179	#N/A	#N/A	#N/A	#N/A	#N/A
CX592642	-0.330943	0.0386249	0.13518	#N/A	#N/A	#N/A	#N/A	#N/A
CX592644	-0.0224493	0.731225	0.865281	#N/A	#N/A	#N/A	#N/A	#N/A
CX592645	0.308356	1.9164e-05	0.00267039	RNASEK	ENSECAG00000023364	ENSG00000219200	RNASEK	440400
CX592646	-0.0549754	0.290313	0.488705	EDIL3	ENSECAG00000015388	ENSG00000164176	EDIL3	10085
CX592647	-0.440101	0.0860701	0.223338	#N/A	#N/A	#N/A	#N/A	#N/A
CX592648	0.128855	0.127319	0.286924	#N/A	#N/A	#N/A	#N/A	#N/A
CX592650	0.0339633	0.462597	0.658572	#N/A	#N/A	#N/A	#N/A	#N/A
CX592651	0.189076	0.231073	0.422736	ZNHIT1	ENSECAG00000007913	ENSG00000106400	ZNHIT1	10467
CX592652	-0.348802	0.0188291	0.085579	#N/A	#N/A	#N/A	#N/A	#N/A
CX592653	0.0525211	0.480746	0.673834	STAM	ENSECAG00000019963	ENSG00000136738	STAM	8027
CX592656	-0.153258	0.19587	0.379611	#N/A	#N/A	#N/A	#N/A	#N/A
CX592657	-0.15835	0.0432196	0.144809	#N/A	#N/A	#N/A	#N/A	#N/A
CX592658	-0.171348	0.0309834	0.117652	TIAL1	ENSECAG00000009970	ENSG00000151923	TIAL1	7073
CX592661	-0.135067	0.184125	0.364175	#N/A	#N/A	#N/A	#N/A	#N/A
CX592662	0.430635	0.00531594	0.0406415	C2orf24	ENSECAG00000010050	ENSG00000115649	C2orf24	27013
CX592663	-0.0583631	0.328921	0.52956	#N/A	#N/A	#N/A	#N/A	#N/A
CX592664	-0.0481133	0.534173	0.715758	EIF3F	ENSECAG00000001218	0	0	0
CX592665	-0.264819	0.206679	0.392868	Q95M96_HORSE	ENSECAG00000014873	ENSG00000065154	OAT	4942
CX592666	-0.0235413	0.711436	0.852427	#N/A	#N/A	#N/A	#N/A	#N/A
CX592668	-0.0126924	0.719889	0.858122	#N/A	#N/A	#N/A	#N/A	#N/A
CX592671	-0.0937254	0.509301	0.695735	#N/A	#N/A	#N/A	#N/A	#N/A
CX592673	0.0728158	0.227996	0.419155	#N/A	#N/A	#N/A	#N/A	#N/A
CX592674	-0.0673965	0.270661	0.467094	#N/A	#N/A	#N/A	#N/A	#N/A
CX592680	-0.0588299	0.667838	0.819649	POLDIP2	ENSECAG00000014272	ENSG00000004142	POLDIP2	26073
CX592681	-0.798882	0.0104465	0.0605289	#N/A	#N/A	#N/A	#N/A	#N/A
CX592682	-0.22343	0.00801231	0.0514436	TOP2B	ENSECAG00000005608	ENSG00000077097	TOP2B	7155
CX592685	-0.288704	0.0390607	0.136216	Q95LJ1_HORSE	ENSECAG00000013087	ENSG00000163453	IGFBP7	3490
CX592686	0.281876	0.000705533	0.0122494	#N/A	#N/A	#N/A	#N/A	#N/A
CX592687	-0.119143	0.0361526	0.129684	CDK6	ENSECAG00000016512	ENSG00000105810	CDK6	1021
CX592689	0.0114113	0.911709	0.961542	NP_001075325.1	ENSECAG00000000336	ENSG00000105664	COMP	1311
CX592692	-0.022203	0.779044	0.893744	#N/A	#N/A	#N/A	#N/A	#N/A
CX592693	-0.53921	0.0505813	0.159644	C5orf13	ENSECAG00000015637	ENSG00000134986	C5orf13	9315
CX592696	-0.0608338	0.318328	0.518914	#N/A	#N/A	#N/A	#N/A	#N/A
CX592698	0.0717774	0.560892	0.737259	#N/A	#N/A	#N/A	#N/A	#N/A
CX592700	-0.161863	0.239681	0.431586	#N/A	#N/A	#N/A	#N/A	#N/A
CX592701	-0.669249	0.00024021	0.00758257	#N/A	#N/A	#N/A	#N/A	#N/A
CX592704	-0.294429	0.0102624	0.0598536	IGSF10	ENSECAG00000023161	ENSG00000152580	IGSF10	285313
CX592705	0.135631	0.059291	0.177636	FARS2	ENSECAG00000000279	ENSG00000145982	FARS2	10667
CX592706	-0.0859252	0.268306	0.464442	#N/A	#N/A	#N/A	#N/A	#N/A
CX592709	-0.0939648	0.615505	0.782282	#N/A	#N/A	#N/A	#N/A	#N/A
CX592710	0.386198	0.000945461	0.014868	PHF21A	ENSECAG00000017082	ENSG00000135365	PHF21A	51317
CX592712	0.0119169	0.864918	0.941368	Q5IF04_HORSE	ENSECAG00000013425	ENSG00000115461	IGFBP5	3488
CX592714	0.31661	0.00181974	0.0216414	THRA	ENSECAG00000011120	ENSG00000126351	THRA	7067
CX592715	-0.259475	0.0111671	0.0632367	#N/A	#N/A	#N/A	#N/A	#N/A
CX592716	0.124391	0.120449	0.277057	SSR2	ENSECAG00000013740	ENSG00000163479	SSR2	6746
CX592719	-0.110281	0.483523	0.675683	#N/A	#N/A	#N/A	#N/A	#N/A
CX592720	-0.702882	0.0342359	0.124984	#N/A	#N/A	#N/A	#N/A	#N/A
CX592721	0.381348	0.00332899	0.0311473	0	ENSECAG00000010296	ENSG00000177989	U62317.2	440836
CX592723	0.333317	0.020767	0.091031	GMPPA	ENSECAG00000011565	ENSG00000144591	GMPPA	29926
CX592726	-0.00245505	0.983379	0.99308	#N/A	#N/A	#N/A	#N/A	#N/A
CX592727	-0.259111	0.00527233	0.0404032	#N/A	#N/A	#N/A	#N/A	#N/A
CX592730	-0.0593397	0.33659	0.537	#N/A	#N/A	#N/A	#N/A	#N/A
CX592731	-0.105191	0.15842	0.330342	#N/A	#N/A	#N/A	#N/A	#N/A
CX592732	0.491484	0.000578397	0.0112528	#N/A	#N/A	#N/A	#N/A	#N/A
CX592734	0.156104	0.0620531	0.183095	#N/A	#N/A	#N/A	#N/A	#N/A
CX592735	0.344494	0.00163876	0.0202383	#N/A	#N/A	#N/A	#N/A	#N/A
CX592736	-0.147408	0.0038169	0.0342074	SEC23A	ENSECAG00000014310	ENSG00000100934	SEC23A	10484
CX592737	-0.248279	0.00959768	0.0574916	#N/A	#N/A	#N/A	#N/A	#N/A
CX592739	0.0308299	0.624597	0.789766	IL17RC	ENSECAG00000009634	ENSG00000163702	IL17RC	84818
CX592741	0.350587	0.0141115	0.0719235	SERPINH1	ENSECAG00000004871	ENSG00000149257	SERPINH1	871
CX592742	-0.0357582	0.534953	0.716409	GDPD1	ENSECAG00000015552	ENSG00000153982	GDPD1	284161
CX592743	-0.0182188	0.808805	0.909988	0	ENSECAG00000010769	ENSG00000163510	AC096587.1	57703
CX592744	-0.0201847	0.776114	0.892485	0	ENSECAG00000001697	0	0	0
CX592745	-0.545453	0.0332567	0.1226	#N/A	#N/A	#N/A	#N/A	#N/A
CX592746	-0.219776	0.186364	0.367074	HNRNPAB	ENSECAG00000018242	ENSG00000197451	HNRNPAB	3182
CX592747	-0.336825	0.20263	0.387401	#N/A	#N/A	#N/A	#N/A	#N/A
CX592749	-0.303389	0.00742708	0.0492442	#N/A	#N/A	#N/A	#N/A	#N/A
CX592750	-0.759471	0.0124803	0.0668639	UBXD6	ENSECAG00000012944	ENSG00000104691	UBXD6	7993
CX592752	-0.198572	0.0246787	0.10168	#N/A	#N/A	#N/A	#N/A	#N/A
CX592753	-0.122005	0.521636	0.70607	#N/A	#N/A	#N/A	#N/A	#N/A
CX592754	0.0338803	0.647603	0.806928	HERC2	ENSECAG00000017677	ENSG00000128731	HERC2	8924
CX592755	-0.259491	0.0798591	0.213476	0	ENSECAG00000016305	ENSG00000119596	YLPM1.	0
CX592756	-0.0843412	0.135086	0.297813	RNF103	ENSECAG00000022304	ENSG00000118639	RNF103	7844
CX592758	0.309831	0.000539659	0.0110194	PPAP2B	ENSECAG00000022423	ENSG00000162407	PPAP2B	8613
CX592759	-0.285423	0.0144341	0.0729357	SH3GLB1	ENSECAG00000009160	ENSG00000097033	SH3GLB1	51100
CX592760	-0.793221	0.00570562	0.0422607	ACTR10	ENSECAG00000018903	ENSG00000131966	ACTR10	55860
CX592763	0.208942	0.00232672	0.0250966	#N/A	#N/A	#N/A	#N/A	#N/A
CX592764	0.000541272	0.995372	0.997732	#N/A	#N/A	#N/A	#N/A	#N/A
CX592766	-0.127781	0.133531	0.295656	IL17RB	ENSECAG00000004258	ENSG00000056736	IL17RB	55540
CX592767	-0.429839	0.000474022	0.0103319	SFRS1	ENSECAG00000016654	ENSG00000136450	SFRS1	6426
CX592769	-0.217586	0.0485272	0.15553	0	ENSECAG00000020717	ENSG00000163312	AC096768.1	113510
CX592771	0.127865	0.497687	0.686611	#N/A	#N/A	#N/A	#N/A	#N/A
CX592772	-0.202173	0.150232	0.318651	MRPS7	ENSECAG00000021867	ENSG00000125445	MRPS7	51081
CX592773	-0.638407	0.0693525	0.196757	#N/A	#N/A	#N/A	#N/A	#N/A
CX592774	-0.236746	0.121834	0.278886	#N/A	#N/A	#N/A	#N/A	#N/A
CX592775	0.133377	0.142211	0.307871	PCAF	ENSECAG00000013925	ENSG00000114166	PCAF	8850
CX592776	-0.0920886	0.194634	0.378165	0	ENSECAG00000018000	ENSG00000214736	RP11-298J23.7	0
CX592777	0.600857	8.70556e-05	0.00489679	NAGPA	ENSECAG00000012180	ENSG00000103174	NAGPA	51172
CX592779	0.458008	0.000257772	0.00774306	TMEM18	ENSECAG00000008640	ENSG00000151353	TMEM18	129787
CX592781	-0.410721	0.223979	0.414035	#N/A	#N/A	#N/A	#N/A	#N/A
CX592783	-0.18811	0.225182	0.415787	#N/A	#N/A	#N/A	#N/A	#N/A
CX592785	-0.0567233	0.736059	0.868049	#N/A	#N/A	#N/A	#N/A	#N/A
CX592786	-0.309386	0.0255818	0.103733	CD99L2	ENSECAG00000018528	ENSG00000102181	CD99L2	83692
CX592787	0.188379	0.0354321	0.128251	Q6X9X5_HORSE	ENSECAG00000015053	ENSG00000137575	SDCBP	6386
CX592788	0.0943595	0.354583	0.554356	#N/A	#N/A	#N/A	#N/A	#N/A
CX592790	0.110924	0.0283956	0.110762	#N/A	#N/A	#N/A	#N/A	#N/A
CX592792	-0.171689	0.0473233	0.152904	RBX1	ENSECAG00000021493	ENSG00000100387	RBX1	9978
CX592794	-0.0725618	0.542059	0.7223	LTBR	ENSECAG00000000458	ENSG00000111321	LTBR	4055
CX592795	-0.0513308	0.714696	0.854346	0	ENSECAG00000019949	0	0	0
CX592796	-0.142983	0.192903	0.376015	FBXO34	ENSECAG00000004253	ENSG00000178974	FBXO34	55030
CX592797	-0.443776	0.000622372	0.0115685	ATP5F1	ENSECAG00000018599	ENSG00000116459	ATP5F1	515
CX592798	-0.368517	0.0791888	0.212362	#N/A	#N/A	#N/A	#N/A	#N/A
CX592800	-0.330709	0.0880907	0.226207	DYRK1A	ENSECAG00000024965	ENSG00000157540	DYRK1A	1859
CX592802	-0.14965	0.160687	0.333141	#N/A	#N/A	#N/A	#N/A	#N/A
CX592803	-0.339098	0.000485684	0.0104508	#N/A	#N/A	#N/A	#N/A	#N/A
CX592806	0.138578	0.36596	0.566326	#N/A	#N/A	#N/A	#N/A	#N/A
CX592808	-0.226511	0.0116966	0.0647298	GSK3B	ENSECAG00000024935	ENSG00000082701	GSK3B	2932
CX592810	-0.205301	0.0254302	0.103353	SAR1A	ENSECAG00000009730	ENSG00000079332	SAR1A	56681
CX592811	-0.169077	0.34056	0.540501	#N/A	#N/A	#N/A	#N/A	#N/A
CX592813	-0.0718704	0.637872	0.799597	#N/A	#N/A	#N/A	#N/A	#N/A
CX592815	-0.374402	0.0330678	0.122417	SLC38A1	ENSECAG00000007576	ENSG00000111371	SLC38A1	81539
CX592817	0.183883	0.0208804	0.0913633	ABCF2	ENSECAG00000011102	ENSG00000033050	ABCF2	10061
CX592818	0.110248	0.165823	0.339453	#N/A	#N/A	#N/A	#N/A	#N/A
CX592819	-0.0982029	0.400594	0.602374	#N/A	#N/A	#N/A	#N/A	#N/A
CX592821	-0.0137395	0.905063	0.959276	DDX5	ENSECAG00000011132	ENSG00000108654	DDX5	1655
CX592822	0.121189	0.160422	0.332893	TLE1	ENSECAG00000013680	ENSG00000196781	TLE1	7088
CX592823	-0.251323	0.069331	0.196757	KIAA1429	ENSECAG00000012879	ENSG00000164944	KIAA1429	25962
CX592825	-0.197653	0.280405	0.477306	CHCHD1	ENSECAG00000006865	ENSG00000172586	CHCHD1	118487
CX592826	-0.18561	0.0631749	0.184912	#N/A	#N/A	#N/A	#N/A	#N/A
CX592828	-0.0847124	0.576476	0.74975	#N/A	#N/A	#N/A	#N/A	#N/A
CX592829	-0.38382	0.0137609	0.0710664	COL5A1	ENSECAG00000009361	ENSG00000130635	COL5A1	1289
CX592830	-0.225343	0.00612959	0.0441309	BBS2	ENSECAG00000010270	ENSG00000125124	BBS2	583
CX592831	-0.18907	0.306871	0.506854	#N/A	#N/A	#N/A	#N/A	#N/A
CX592833	-0.262241	0.00926199	0.0567357	#N/A	#N/A	#N/A	#N/A	#N/A
CX592834	0.08394	0.353451	0.553819	#N/A	#N/A	#N/A	#N/A	#N/A
CX592835	0.457632	0.00437985	0.0367813	NDUFA13	ENSECAG00000017928	ENSG00000130288	NDUFA13	51079
CX592836	0.185932	0.0980697	0.240968	#N/A	#N/A	#N/A	#N/A	#N/A
CX592838	-0.00361918	0.958019	0.983878	#N/A	#N/A	#N/A	#N/A	#N/A
CX592839	-0.168129	0.187609	0.368856	#N/A	#N/A	#N/A	#N/A	#N/A
CX592840	-0.329167	0.0265056	0.106066	UBAP1	ENSECAG00000004463	ENSG00000165006	UBAP1	51271
CX592841	-0.17289	0.0672876	0.192929	0	ENSECAG00000021404	0	0	0
CX592842	0.0118221	0.762146	0.883516	#N/A	#N/A	#N/A	#N/A	#N/A
CX592843	0.0228819	0.765239	0.885789	DZIP1L	ENSECAG00000012164	ENSG00000158163	DZIP1L	199221
CX592844	0.40489	0.00632509	0.0447243	#N/A	#N/A	#N/A	#N/A	#N/A
CX592846	-0.0860684	0.51895	0.704175	#N/A	#N/A	#N/A	#N/A	#N/A
CX592847	-0.276221	0.00918217	0.0565682	0	ENSECAG00000007533	0	0	0
CX592848	-0.0132074	0.899621	0.957107	#N/A	#N/A	#N/A	#N/A	#N/A
CX592851	-0.509019	0.0101229	0.0592888	#N/A	#N/A	#N/A	#N/A	#N/A
CX592852	-0.354747	0.207954	0.394521	#N/A	#N/A	#N/A	#N/A	#N/A
CX592856	-0.161867	0.018907	0.0858128	LARP6	ENSECAG00000014190	ENSG00000166173	LARP6	55323
CX592857	0.250488	0.0175217	0.0815389	SF3B2	ENSECAG00000024461	ENSG00000087365	SF3B2	10992
CX592858	0.0299177	0.791862	0.900903	MRPL14	ENSECAG00000012726	ENSG00000180992	MRPL14	64928
CX592859	-0.0618032	0.344893	0.544715	#N/A	#N/A	#N/A	#N/A	#N/A
CX592860	-0.0243741	0.848781	0.932317	0	ENSECAG00000011535	0	0	0
CX592863	-0.17856	0.13289	0.294939	#N/A	#N/A	#N/A	#N/A	#N/A
CX592864	-0.0205815	0.859701	0.937841	CSDA	ENSECAG00000013777	ENSG00000060138	CSDA	8531
CX592867	-0.084456	0.475285	0.669358	ICT1	ENSECAG00000013418	ENSG00000167862	ICT1	3396
CX592868	-0.305449	0.209755	0.395933	#N/A	#N/A	#N/A	#N/A	#N/A
CX592869	0.025459	0.868376	0.943129	SPINT2	ENSECAG00000011301	ENSG00000167642	SPINT2	10653
CX592870	0.00602949	0.958736	0.983906	#N/A	#N/A	#N/A	#N/A	#N/A
CX592871	-0.933774	0.0355277	0.128401	#N/A	#N/A	#N/A	#N/A	#N/A
CX592872	-0.0135527	0.868048	0.942983	#N/A	#N/A	#N/A	#N/A	#N/A
CX592874	0.227215	0.0153963	0.0757015	Q866V7_HORSE	ENSECAG00000004897	ENSG00000171867	PRNP	100128809 5621
CX592875	-0.340287	0.0234034	0.0981693	#N/A	#N/A	#N/A	#N/A	#N/A
CX592876	-0.331791	0.0827297	0.218349	TMEM165	ENSECAG00000018843	ENSG00000134851	TMEM165	55858
CX592879	0.394963	0.0223161	0.0955002	#N/A	#N/A	#N/A	#N/A	#N/A
CX592881	-0.201355	0.0758653	0.20751	#N/A	#N/A	#N/A	#N/A	#N/A
CX592883	-0.409722	0.0337338	0.123614	#N/A	#N/A	#N/A	#N/A	#N/A
CX592884	-0.102182	0.293007	0.491544	0	ENSECAG00000024499	ENSG00000213688	AC026271.6	0
CX592885	-0.238788	0.0509281	0.160185	#N/A	#N/A	#N/A	#N/A	#N/A
CX592886	-0.213055	0.0587269	0.17638	DUSP14	ENSECAG00000003831	ENSG00000161326	DUSP14	11072
CX592887	-0.0725295	0.38336	0.584888	CRISPLD1	ENSECAG00000008400	ENSG00000121005	CRISPLD1	83690
CX592890	-0.215768	0.231451	0.42311	#N/A	#N/A	#N/A	#N/A	#N/A
CX592892	-0.372462	0.0885011	0.226454	SPCS3	ENSECAG00000016480	0	0	0
CX592893	0.071442	0.232519	0.423949	#N/A	#N/A	#N/A	#N/A	#N/A
CX592894	0.303943	0.000121985	0.00547672	#N/A	#N/A	#N/A	#N/A	#N/A
CX592895	-0.0102643	0.891283	0.952711	#N/A	#N/A	#N/A	#N/A	#N/A
CX592898	0.529804	5.16239e-05	0.00401062	0	ENSECAG00000022697	ENSG00000204018	AL691459.25	388630
CX592899	-0.102257	0.157718	0.329305	UBR5	ENSECAG00000015755	ENSG00000104517	UBR5	730429 51366
CX592901	0.0332346	0.601798	0.771658	ETV5	ENSECAG00000000221	ENSG00000171656	ETV5	2119
CX592904	0.0269461	0.5816	0.754701	#N/A	#N/A	#N/A	#N/A	#N/A
CX592906	-0.626758	0.00148834	0.019226	GNL3	ENSECAG00000014850	ENSG00000163938	GNL3	26354
CX592907	-0.137876	0.380523	0.581562	#N/A	#N/A	#N/A	#N/A	#N/A
CX592908	-0.502862	0.0753286	0.206502	#N/A	#N/A	#N/A	#N/A	#N/A
CX592910	0.0455552	0.548103	0.72775	NEU1	ENSECAG00000019284	ENSG00000204386	NEU1	4758
CX592913	-0.117953	0.210401	0.396903	#N/A	#N/A	#N/A	#N/A	#N/A
CX592914	0.1161	0.052861	0.164757	PHF11	ENSECAG00000014972	ENSG00000136147	PHF11	51131
CX592916	-0.0989165	0.503058	0.690304	#N/A	#N/A	#N/A	#N/A	#N/A
CX592918	-0.0866229	0.341908	0.541758	#N/A	#N/A	#N/A	#N/A	#N/A
CX592920	-0.20284	0.0192319	0.0867216	CALU	ENSECAG00000022474	ENSG00000128595	CALU	813
CX592922	-0.262503	0.137283	0.301089	#N/A	#N/A	#N/A	#N/A	#N/A
CX592923	0.515639	2.34367e-05	0.00268557	MFSD5	ENSECAG00000022554	ENSG00000182544	MFSD5	84975
CX592925	0.190856	0.0181978	0.0839113	ZNF689	ENSECAG00000004417	ENSG00000156853	ZNF689	115509
CX592926	-0.520544	0.0231849	0.097783	#N/A	#N/A	#N/A	#N/A	#N/A
CX592927	0.474789	0.000210359	0.00708961	ARHGAP17	ENSECAG00000017234	ENSG00000140750	ARHGAP17	55114
CX592929	-0.0388913	0.548547	0.727819	NUP54	ENSECAG00000025004	ENSG00000138750	NUP54	53371
CX592930	-0.467422	0.000248018	0.00764461	#N/A	#N/A	#N/A	#N/A	#N/A
CX592934	0.187734	0.236344	0.428437	0	ENSECAG00000000023	ENSG00000158526	TSR2	90121
CX592936	-0.14156	0.083341	0.219093	#N/A	#N/A	#N/A	#N/A	#N/A
CX592938	-0.0611731	0.56461	0.740547	#N/A	#N/A	#N/A	#N/A	#N/A
CX592940	-0.118059	0.115829	0.269097	MPP6	ENSECAG00000009638	ENSG00000105926	MPP6	51678
CX592941	0.0703582	0.542845	0.722689	#N/A	#N/A	#N/A	#N/A	#N/A
CX592943	-0.111543	0.155966	0.327113	BECN1	ENSECAG00000018079	ENSG00000126581	BECN1	8678
CX592944	-0.375413	0.0114249	0.0639648	C5orf21	ENSECAG00000018274	ENSG00000113391	C5orf21	83989
CX592945	0.0263233	0.65694	0.813657	C18orf1	ENSECAG00000008041	ENSG00000168675	C18orf1	753
CX592946	0.0155394	0.897717	0.95641	#N/A	#N/A	#N/A	#N/A	#N/A
CX592948	-0.190787	0.0268107	0.106733	#N/A	#N/A	#N/A	#N/A	#N/A
CX592951	0.222262	0.0185394	0.0847367	NP_001075325.1	ENSECAG00000000336	ENSG00000105664	COMP	1311
CX592952	0.0805577	0.626042	0.79107	PRELID1	ENSECAG00000023460	ENSG00000169230	PRELID1	27166
CX592953	-0.196765	0.0286166	0.111402	TBC1D8B	ENSECAG00000021440	ENSG00000133138	TBC1D8B	54885
CX592955	0.0367769	0.593445	0.765559	#N/A	#N/A	#N/A	#N/A	#N/A
CX592956	0.273102	0.00939567	0.0570535	SNX15	ENSECAG00000018173	ENSG00000110025	SNX15	29907
CX592957	-0.123524	0.488642	0.679678	HERC1	ENSECAG00000022635	ENSG00000103657	HERC1	8925
CX592959	0.137064	0.0936022	0.234849	ARHGAP29	ENSECAG00000009393	ENSG00000137962	ARHGAP29	9411
CX592960	0.134725	0.136408	0.299845	DAXX	ENSECAG00000021055	ENSG00000204209	DAXX	1616
CX592961	-0.189617	0.0479926	0.154273	#N/A	#N/A	#N/A	#N/A	#N/A
CX592962	-0.0100181	0.883678	0.950379	#N/A	#N/A	#N/A	#N/A	#N/A
CX592964	-0.767459	0.000474164	0.0103319	#N/A	#N/A	#N/A	#N/A	#N/A
CX592965	-0.060525	0.250032	0.442149	#N/A	#N/A	#N/A	#N/A	#N/A
CX592965	#VALUE!	NA	NA	#N/A	#N/A	#N/A	#N/A	#N/A
CX592966	-0.176443	0.140743	0.305512	#N/A	#N/A	#N/A	#N/A	#N/A
CX592967	0.337698	0.00131647	0.0177275	BRMS1	ENSECAG00000010489	ENSG00000174744	BRMS1	25855
CX592969	0.235639	0.0210916	0.0918337	RPL11	ENSECAG00000021136	0	0	0
CX592971	-0.0579094	0.601528	0.771641	#N/A	#N/A	#N/A	#N/A	#N/A
CX592972	0.110219	0.11953	0.275426	TNFRSF12A	ENSECAG00000022424	ENSG00000006327	TNFRSF12A	51330
CX592973	0.0829192	0.56065	0.737198	#N/A	#N/A	#N/A	#N/A	#N/A
CX592975	-0.320304	0.0421419	0.142778	#N/A	#N/A	#N/A	#N/A	#N/A
CX592976	0.284475	0.00667566	0.0462125	PSAP	ENSECAG00000021672	ENSG00000197746	PSAP	5660
CX592977	-0.241407	0.0366795	0.130625	0	ENSECAG00000013689	0	0	0
CX592978	-0.0463401	0.741578	0.871287	0	ENSECAG00000008542	0	0	0
CX592979	-0.126905	0.271634	0.467936	#N/A	#N/A	#N/A	#N/A	#N/A
CX592981	-0.468521	0.0308171	0.117174	CALM3	ENSECAG00000009162	ENSG00000160014	CALM3	808 805 801
CX592982	0.106341	0.396844	0.598523	0	ENSECAG00000022750	0	0	0
CX592983	-0.127022	0.079342	0.212656	#N/A	#N/A	#N/A	#N/A	#N/A
CX592984	-0.17084	0.204774	0.390204	#N/A	#N/A	#N/A	#N/A	#N/A
CX592985	0.232315	0.006527	0.0457389	FBL	ENSECAG00000023221	ENSG00000105202	FBL	2091
CX592986	-0.0976481	0.202294	0.387177	#N/A	#N/A	#N/A	#N/A	#N/A
CX592988	-0.0788015	0.484451	0.676495	#N/A	#N/A	#N/A	#N/A	#N/A
CX592990	-0.483369	0.00169443	0.0207074	HNRPA3	ENSECAG00000023237	ENSG00000170144	HNRPA3	220988
CX592992	-0.0676123	0.56771	0.743111	TUBB2B	ENSECAG00000000341	ENSG00000137285	TUBB2B	347733
CX592993	-0.0936651	0.183161	0.36282	DYNC1I2	ENSECAG00000007660	ENSG00000077380	DYNC1I2	1781
CX592994	0.283709	0.0166299	0.0791279	#N/A	#N/A	#N/A	#N/A	#N/A
CX592995	0.130888	0.0677258	0.1939	#N/A	#N/A	#N/A	#N/A	#N/A
CX592998	-0.305968	0.0116284	0.0644624	SLC25A26	ENSECAG00000015020	ENSG00000144741	SLC25A26	115286
CX592999	0.314863	0.0766847	0.208867	COX4I1	ENSECAG00000011722	ENSG00000131143	COX4I1	1327
CX593000	-0.396104	0.0422744	0.142998	#N/A	#N/A	#N/A	#N/A	#N/A
CX593001	0.208528	0.0173316	0.0809252	SSR4	ENSECAG00000023150	ENSG00000180879	SSR4	6748
CX593002	0.225463	0.0518351	0.161984	TPM4_HORSE	ENSECAG00000022254	0	0	0
CX593003	0.0275056	0.598474	0.769219	#N/A	#N/A	#N/A	#N/A	#N/A
CX593005	0.615323	0.00745937	0.0492571	HS90A_HORSE	ENSECAG00000018948	ENSG00000080824	HSP90AA2.	3320
CX593006	-0.0490683	0.418537	0.617846	SUMO1	ENSECAG00000024693	ENSG00000116030	SUMO1	7341
CX593007	-0.369149	0.307289	0.507201	#N/A	#N/A	#N/A	#N/A	#N/A
CX593009	-0.328427	0.00693649	0.0473547	#N/A	#N/A	#N/A	#N/A	#N/A
CX593010	-0.113986	0.173017	0.349333	#N/A	#N/A	#N/A	#N/A	#N/A
CX593012	0.124253	0.130418	0.291479	0	ENSECAG00000009005	0	0	0
CX593014	0.0273105	0.781271	0.894718	USP4	ENSECAG00000018624	ENSG00000114316	USP4	7375
CX593015	0.10356	0.147528	0.314701	L3MBTL2	ENSECAG00000010476	ENSG00000100395	L3MBTL2	83746
CX593016	-0.247648	0.0851355	0.22179	#N/A	#N/A	#N/A	#N/A	#N/A
CX593018	0.165039	0.054592	0.168909	#N/A	#N/A	#N/A	#N/A	#N/A
CX593019	0.439268	0.000424188	0.00981375	A8J714_HORSE	ENSECAG00000011268	ENSG00000149591	TAGLN	6876
CX593020	-0.000470632	0.995977	0.997732	#N/A	#N/A	#N/A	#N/A	#N/A
CX593021	-0.00676291	0.937843	0.974772	HIF1A	ENSECAG00000015597	ENSG00000100644	HIF1A	3091
CX593022	-0.0238582	0.628638	0.792511	#N/A	#N/A	#N/A	#N/A	#N/A
CX593023	0.630897	0.000163682	0.00631373	SNAI1	ENSECAG00000009787	ENSG00000124216	SNAI1	6615
CX593024	-0.0673795	0.321809	0.522049	#N/A	#N/A	#N/A	#N/A	#N/A
CX593026	0.502985	0.000385941	0.00935352	R3HCC1	ENSECAG00000025013	ENSG00000104679	R3HCC1	203069
CX593027	-0.285418	0.0510013	0.160243	DARS	ENSECAG00000024197	ENSG00000115866	DARS	1615
CX593029	0.0374294	0.66877	0.820173	FKBP9	ENSECAG00000000404	ENSG00000122642	FKBP9	11328 100134075
CX593031	0.00780373	0.932887	0.972996	ITGB5	ENSECAG00000007589	ENSG00000082781	ITGB5	3693
CX593032	-0.14335	0.0766035	0.208704	LSM14A	ENSECAG00000016281	0	0	0
CX593035	-0.560805	0.000178956	0.00657151	ALG14	ENSECAG00000020146	ENSG00000172339	ALG14	199857
CX593036	-0.0242487	0.757651	0.880927	PIGB	ENSECAG00000001013	ENSG00000069943	PIGB	9488
CX593038	-0.361251	0.168806	0.343538	#N/A	#N/A	#N/A	#N/A	#N/A
CX593039	0.162768	0.0891335	0.227327	O77718_HORSE	ENSECAG00000018875	0	0	0
CX593040	-0.951729	7.91663e-05	0.00467174	#N/A	#N/A	#N/A	#N/A	#N/A
CX593041	-0.0257306	0.828914	0.922172	TRPV4	ENSECAG00000011734	ENSG00000111199	TRPV4	59341
CX593042	0.132628	0.0190484	0.0861734	#N/A	#N/A	#N/A	#N/A	#N/A
CX593044	0.0319072	0.563863	0.739866	RPEL	ENSECAG00000015119	ENSG00000112137	RPEL	221692
CX593045	-0.366475	0.00332341	0.0311473	#N/A	#N/A	#N/A	#N/A	#N/A
CX593048	0.13179	0.0951558	0.23723	FHOD1	ENSECAG00000013595	ENSG00000135723	FHOD1	29109
CX593051	-0.0432055	0.273716	0.470858	#N/A	#N/A	#N/A	#N/A	#N/A
CX593052	-0.0824101	0.232305	0.423637	#N/A	#N/A	#N/A	#N/A	#N/A
CX593053	-0.328179	0.0335528	0.12309	#N/A	#N/A	#N/A	#N/A	#N/A
CX593055	-0.360331	0.16572	0.339313	#N/A	#N/A	#N/A	#N/A	#N/A
CX593056	-0.330596	0.00745352	0.0492571	BIRC6	ENSECAG00000019545	ENSG00000115760	BIRC6	57448
CX593057	-0.00895702	0.867921	0.942983	#N/A	#N/A	#N/A	#N/A	#N/A
CX593059	0.0692412	0.186253	0.367002	HNRPA2B1	ENSECAG00000000782	ENSG00000122566	HNRPA2B1	3181
CX593060	0.0237458	0.644308	0.804369	#N/A	#N/A	#N/A	#N/A	#N/A
CX593061	0.193634	0.0137172	0.0709533	MRPS15	ENSECAG00000000933	ENSG00000116898	MRPS15	64960
CX593062	0.209454	0.00676757	0.0464976	#N/A	#N/A	#N/A	#N/A	#N/A
CX593064	-0.84938	0.000439589	0.0100053	#N/A	#N/A	#N/A	#N/A	#N/A
CX593068	-0.0150004	0.852291	0.934306	0	ENSECAG00000001439	0	0	0
CX593069	-0.16456	0.23208	0.423564	#N/A	#N/A	#N/A	#N/A	#N/A
CX593070	-0.257534	0.0149465	0.0744647	#N/A	#N/A	#N/A	#N/A	#N/A
CX593071	0.0928562	0.135808	0.298931	DOLK	ENSECAG00000003118	ENSG00000175283	DOLK	22845
CX593072	0.478399	6.97102e-05	0.00447285	NDUFA4L2	ENSECAG00000023525	ENSG00000185633	NDUFA4L2	56901
CX593073	-0.339644	0.0503739	0.159196	ORC4L	ENSECAG00000013910	ENSG00000115947	ORC4L	5000
CX593074	-0.20429	0.00945258	0.0571592	0	ENSECAG00000022891	0	0	0
CX593075	-0.0740301	0.236389	0.428438	#N/A	#N/A	#N/A	#N/A	#N/A
CX593076	0.0605399	0.46678	0.662063	TOMM22	ENSECAG00000010359	ENSG00000100216	TOMM22	56993
CX593079	-0.7406	0.0118508	0.0651392	#N/A	#N/A	#N/A	#N/A	#N/A
CX593080	-0.0143261	0.879909	0.948788	ACSF2	ENSECAG00000019245	ENSG00000167107	ACSF2	80221
CX593081	-0.0367021	0.361751	0.561327	#N/A	#N/A	#N/A	#N/A	#N/A
CX593082	0.229105	0.0241377	0.100171	VIT	ENSECAG00000003318	ENSG00000205221	VIT	5212
CX593083	-0.137356	0.0341392	0.124678	#N/A	#N/A	#N/A	#N/A	#N/A
CX593084	0.147062	0.0336897	0.123499	SLC25A33	ENSECAG00000016862	ENSG00000171612	SLC25A33	84275
CX593085	-0.313135	0.0396965	0.137547	#N/A	#N/A	#N/A	#N/A	#N/A
CX593086	0.0386594	0.737626	0.86874	MRPS23	ENSECAG00000012333	ENSG00000181610	MRPS23	51649
CX593087	0.00243685	0.980225	0.991336	FAM101B	ENSECAG00000008758	ENSG00000183688	FAM101B	100133632 359845
CX593088	-0.0630962	0.558063	0.735183	#N/A	#N/A	#N/A	#N/A	#N/A
CX593090	-0.497431	0.0271556	0.107606	#N/A	#N/A	#N/A	#N/A	#N/A
CX593092	0.130534	0.378436	0.579329	COG7	ENSECAG00000023784	ENSG00000168434	COG7	91949
CX593093	0.553675	0.000621112	0.0115672	ERCC1	ENSECAG00000011385	ENSG00000012061	ERCC1	2067
CX593094	-0.0803044	0.236145	0.428235	#N/A	#N/A	#N/A	#N/A	#N/A
CX593097	-0.486581	0.00203327	0.0230548	#N/A	#N/A	#N/A	#N/A	#N/A
CX593098	0.0447889	0.469121	0.66394	Q95MB9_HORSE	ENSECAG00000021201	ENSG00000125845	BMP2	650
CX593099	-0.351259	0.00491068	0.0389911	#N/A	#N/A	#N/A	#N/A	#N/A
CX593101	-0.429929	0.115997	0.269269	#N/A	#N/A	#N/A	#N/A	#N/A
CX593105	-0.0400426	0.553371	0.731326	0	ENSECAG00000002281	0	0	0
CX593107	-0.453811	0.0840124	0.220146	#N/A	#N/A	#N/A	#N/A	#N/A
CX593108	-0.110182	0.287415	0.485223	MDH1	ENSECAG00000010849	ENSG00000014641	MDH1	4190
CX593109	0.423087	0.000280759	0.00808563	0	ENSECAG00000015895	0	0	0
CX593110	0.405071	0.0041542	0.0356587	#N/A	#N/A	#N/A	#N/A	#N/A
CX593112	-0.0470505	0.583736	0.756766	#N/A	#N/A	#N/A	#N/A	#N/A
CX593113	-0.615335	0.000826971	0.0136985	#N/A	#N/A	#N/A	#N/A	#N/A
CX593116	-0.104289	0.245877	0.438296	#N/A	#N/A	#N/A	#N/A	#N/A
CX593118	-0.00491555	0.945047	0.977426	#N/A	#N/A	#N/A	#N/A	#N/A
CX593119	0.106124	0.100541	0.244634	#N/A	#N/A	#N/A	#N/A	#N/A
CX593120	-0.125452	0.318984	0.519723	#N/A	#N/A	#N/A	#N/A	#N/A
CX593121	-0.397807	0.0736783	0.203813	#N/A	#N/A	#N/A	#N/A	#N/A
CX593125	-0.110388	0.0773006	0.209539	UBQLN1	ENSECAG00000019110	ENSG00000135018	UBQLN1	29979
CX593127	0.262593	0.00202061	0.0230184	PPL	ENSECAG00000014320	ENSG00000118898	PPL	5493
CX593128	-0.190322	0.0254727	0.103396	#N/A	#N/A	#N/A	#N/A	#N/A
CX593129	-0.148372	0.112661	0.264477	#N/A	#N/A	#N/A	#N/A	#N/A
CX593130	-0.120587	0.23151	0.423139	AP3S1	ENSECAG00000010712	0	0	0
CX593131	0.0494231	0.506754	0.693806	GMPR2	ENSECAG00000019714	ENSG00000100938	GMPR2	51292
CX593132	0.179218	0.0853616	0.222127	#N/A	#N/A	#N/A	#N/A	#N/A
CX593133	-0.215408	0.185322	0.365837	#N/A	#N/A	#N/A	#N/A	#N/A
CX593135	-0.294222	0.0495005	0.157767	#N/A	#N/A	#N/A	#N/A	#N/A
CX593136	0.0968136	0.49267	0.682601	A5YBM2_HORSE	ENSECAG00000001985	ENSG00000138613	APH1B	83464
CX593137	-0.0843742	0.468163	0.66297	#N/A	#N/A	#N/A	#N/A	#N/A
CX593138	0.442548	0.000174278	0.00647859	#N/A	#N/A	#N/A	#N/A	#N/A
CX593140	-0.178688	0.0775936	0.209817	0	ENSECAG00000012812	ENSG00000147642	AC079061.8	55638
CX593141	0.160675	0.0157699	0.0767719	CARS	ENSECAG00000004558	ENSG00000110619	CARS	833
CX593142	-0.504381	0.0553	0.169859	#N/A	#N/A	#N/A	#N/A	#N/A
CX593144	-0.380329	0.0141834	0.0721391	#N/A	#N/A	#N/A	#N/A	#N/A
CX593146	-0.0526739	0.607345	0.776114	ARHGAP5	ENSECAG00000017271	0	0	0
CX593147	0.0530702	0.493992	0.683118	#N/A	#N/A	#N/A	#N/A	#N/A
CX593148	-0.00952652	0.888524	0.951877	#N/A	#N/A	#N/A	#N/A	#N/A
CX593149	-0.426492	0.03324	0.1226	#N/A	#N/A	#N/A	#N/A	#N/A
CX593151	0.346778	0.000423762	0.00981375	STUB1	ENSECAG00000014495	ENSG00000103266	STUB1	10273
CX593152	-0.0360793	0.609044	0.777666	TTC3	ENSECAG00000019685	ENSG00000182670	TTC3	7267
CX593153	-0.0809544	0.110843	0.261724	RBM12	ENSECAG00000021997	ENSG00000214078	RBM12	8904 10137
CX593155	-0.248901	0.220943	0.409856	#N/A	#N/A	#N/A	#N/A	#N/A
CX593156	0.211187	0.062641	0.184099	SQSTM1	ENSECAG00000020929	ENSG00000161011	SQSTM1	8878
CX593157	0.183898	0.0447553	0.147819	#N/A	#N/A	#N/A	#N/A	#N/A
CX593158	-0.560791	0.0202729	0.0897128	TOMM20	ENSECAG00000019640	0	0	0
CX593159	-0.241916	0.177734	0.35557	#N/A	#N/A	#N/A	#N/A	#N/A
CX593160	-0.00219419	0.9828	0.992686	#N/A	#N/A	#N/A	#N/A	#N/A
CX593161	-0.0857116	0.337924	0.538277	#N/A	#N/A	#N/A	#N/A	#N/A
CX593162	-0.0960487	0.347044	0.546518	POLR1C	ENSECAG00000023516	ENSG00000171453	POLR1C	9533
CX593163	-0.143828	0.121198	0.277915	#N/A	#N/A	#N/A	#N/A	#N/A
CX593165	-0.303523	0.00842031	0.0533597	#N/A	#N/A	#N/A	#N/A	#N/A
CX593166	-0.150681	0.292175	0.490906	#N/A	#N/A	#N/A	#N/A	#N/A
CX593167	-0.0919138	0.517616	0.703194	FARSLB	ENSECAG00000023086	ENSG00000116120	FARSLB	10056
CX593168	-0.0795753	0.312005	0.512227	PLCG2	ENSECAG00000000291	ENSG00000197943	PLCG2	5336
CX593169	0.225166	0.0109971	0.0627483	PIGT	ENSECAG00000007294	ENSG00000124155	PIGT	51604
CX593171	-0.14762	0.115181	0.268261	#N/A	#N/A	#N/A	#N/A	#N/A
CX593173	0.271018	0.000456144	0.0102533	#N/A	#N/A	#N/A	#N/A	#N/A
CX593174	-0.0378111	0.702945	0.84628	#N/A	#N/A	#N/A	#N/A	#N/A
CX593175	-0.12181	0.254241	0.446342	#N/A	#N/A	#N/A	#N/A	#N/A
CX593176	-0.102443	0.270196	0.466771	EIF3I	ENSECAG00000013877	ENSG00000084623	EIF3I	8668
CX593177	-0.25066	0.0136244	0.0705862	FAM103A1	ENSECAG00000023312	ENSG00000169612	FAM103A1	83640
CX593178	-0.171397	0.248158	0.440572	#N/A	#N/A	#N/A	#N/A	#N/A
CX593179	-0.0610781	0.190286	0.372381	#N/A	#N/A	#N/A	#N/A	#N/A
CX593180	0.201157	0.0240649	0.100125	#N/A	#N/A	#N/A	#N/A	#N/A
CX593184	0.175003	0.142508	0.308138	#N/A	#N/A	#N/A	#N/A	#N/A
CX593185	0.134992	0.0720832	0.201634	#N/A	#N/A	#N/A	#N/A	#N/A
CX593186	0.275822	0.000617724	0.0115482	Q6X9Z3_HORSE	ENSECAG00000022692	ENSG00000152795	HNRPDL	9987
CX593189	-0.329446	0.00184741	0.0218107	WSB2	ENSECAG00000007479	ENSG00000176871	WSB2	55884
CX593191	-0.445779	0.00105779	0.0158019	#N/A	#N/A	#N/A	#N/A	#N/A
CX593192	-0.363339	0.101593	0.246701	BZW2	ENSECAG00000022038	ENSG00000136261	BZW2	28969
CX593193	-0.583539	0.0180553	0.0833455	PAIP2	ENSECAG00000012036	ENSG00000120727	PAIP2	51247
CX593195	-0.917298	9.6421e-05	0.00510402	#N/A	#N/A	#N/A	#N/A	#N/A
CX593196	-0.131343	0.18197	0.361305	#N/A	#N/A	#N/A	#N/A	#N/A
CX593197	-0.291625	0.209099	0.395308	#N/A	#N/A	#N/A	#N/A	#N/A
CX593198	0.065479	0.23298	0.424418	#N/A	#N/A	#N/A	#N/A	#N/A
CX593199	-0.28989	0.126941	0.286258	TMEM14A	ENSECAG00000015579	ENSG00000096092	TMEM14A	28978
CX593200	-0.0502628	0.612319	0.7805	#N/A	#N/A	#N/A	#N/A	#N/A
CX593202	0.0316689	0.48957	0.680424	#N/A	#N/A	#N/A	#N/A	#N/A
CX593204	0.433033	0.000388962	0.00936949	SNRP70	ENSECAG00000013936	ENSG00000104852	SNRP70	6625
CX593205	-0.194928	0.0323777	0.120827	#N/A	#N/A	#N/A	#N/A	#N/A
CX593207	0.0731047	0.27146	0.467885	JUNB	ENSECAG00000003816	ENSG00000171223	JUNB	3726
CX593208	0.0672668	0.614838	0.782273	#N/A	#N/A	#N/A	#N/A	#N/A
CX593209	-0.190847	0.0422977	0.142998	0	ENSECAG00000017341	0	0	0
CX593210	-0.511181	0.00300374	0.0293432	#N/A	#N/A	#N/A	#N/A	#N/A
CX593212	0.0121578	0.895202	0.954908	0	ENSECAG00000010013	0	0	0
CX593213	-0.126192	0.193021	0.376027	#N/A	#N/A	#N/A	#N/A	#N/A
CX593214	0.650984	0.000147278	0.00590935	Q95M92_HORSE	ENSECAG00000007644	ENSG00000067225	PKM2	5315 652797
CX593215	-0.271818	0.0533016	0.165759	DOPEY2	ENSECAG00000022735	ENSG00000142197	DOPEY2	9980
CX593217	0.714025	0.00129979	0.0175861	EIF1	ENSECAG00000012516	0	0	0
CX593218	-0.0757115	0.453741	0.649439	#N/A	#N/A	#N/A	#N/A	#N/A
CX593219	0.169974	0.0437063	0.145937	GANAB	ENSECAG00000014477	ENSG00000089597	GANAB	23193
CX593221	0.439508	0.0026502	0.0270576	NXPH3	ENSECAG00000017359	ENSG00000182575	NXPH3	11248
CX593222	0.0454244	0.561742	0.737878	TASP1	ENSECAG00000004119	ENSG00000089123	TASP1	55617
CX593223	0.541781	0.000171624	0.00640467	CD81	ENSECAG00000024654	ENSG00000110651	CD81	975
CX593225	0.17992	0.0961621	0.238751	Q6VCR7_HORSE	ENSECAG00000005863	ENSG00000163931	TKT	7086
CX593226	-0.0550009	0.569656	0.744959	TEP1	ENSECAG00000010629	ENSG00000129566	TEP1	7011
CX593228	0.0414218	0.637782	0.799588	TOR3A	ENSECAG00000017956	ENSG00000186283	TOR3A	64222
CX593230	-0.0954665	0.358468	0.557834	#N/A	#N/A	#N/A	#N/A	#N/A
CX593231	0.0577112	0.447074	0.642989	0	ENSECAG00000007397	0	0	0
CX593232	-0.325594	0.00133543	0.0178914	0	ENSECAG00000024499	ENSG00000213688	AC026271.6	0
CX593233	0.135429	0.0571806	0.173637	BTBD11	ENSECAG00000009835	ENSG00000151136	BTBD11	121551
CX593233	0.00789757	0.912804	0.962198	BTBD11	ENSECAG00000009835	ENSG00000151136	BTBD11	121551
CX593234	-0.0725954	0.267416	0.463529	0	ENSECAG00000000014	ENSG00000183087	GAS6	2621 732446
CX593235	-0.135325	0.0213111	0.0923355	ESD	ENSECAG00000024350	ENSG00000139684	ESD	2098
CX593236	0.112413	0.0498893	0.158436	#N/A	#N/A	#N/A	#N/A	#N/A
CX593238	-0.227941	0.134618	0.297118	Q65YZ0_HORSE	ENSECAG00000019408	ENSG00000121691	CAT	847
CX593240	-0.0378268	0.547248	0.727374	0	ENSECAG00000019522	0	0	0
CX593241	-0.333667	0.0362738	0.129892	#N/A	#N/A	#N/A	#N/A	#N/A
CX593242	-0.198655	0.042281	0.142998	SET	ENSECAG00000009117	ENSG00000119335	SET	646817 6418
CX593243	-0.366713	0.0451633	0.148712	TTC32	ENSECAG00000013048	ENSG00000183891	TTC32	130502
CX593245	-0.392137	0.150621	0.318785	CCNH	ENSECAG00000001853	ENSG00000134480	CCNH	902
CX593246	-0.223929	0.16705	0.34132	#N/A	#N/A	#N/A	#N/A	#N/A
CX593249	0.0841155	0.258088	0.451306	#N/A	#N/A	#N/A	#N/A	#N/A
CX593250	-0.0175948	0.858216	0.937275	MOCS1	ENSECAG00000016924	ENSG00000124615	MOCS1	4337
CX593252	0.177889	0.265169	0.460546	VAC14	ENSECAG00000012459	ENSG00000103043	VAC14	55697
CX593254	-0.368004	0.00744039	0.0492571	#N/A	#N/A	#N/A	#N/A	#N/A
CX593255	0.242269	0.0392982	0.136653	PMM1	ENSECAG00000000302	ENSG00000100417	PMM1	5372
CX593256	0.157045	0.0206403	0.0908025	#N/A	#N/A	#N/A	#N/A	#N/A
CX593257	-0.226791	0.108299	0.257426	CENPC1	ENSECAG00000018267	ENSG00000145241	CENPC1	1060
CX593258	0.0409781	0.741101	0.871149	DNAJC19	ENSECAG00000009331	ENSG00000205981	DNAJC19	131118
CX593259	-0.0755283	0.28606	0.483719	RPS14	ENSECAG00000024336	ENSG00000164587	RPS14	6208
CX593261	0.169057	0.0337597	0.123663	TALDO1	ENSECAG00000011679	ENSG00000177156	TALDO1	6888 100133665
CX593262	-0.0560239	0.563177	0.739267	#N/A	#N/A	#N/A	#N/A	#N/A
CX593263	-0.39334	0.00120586	0.0169097	ATP5C1	ENSECAG00000024684	ENSG00000165629	ATP5C1	509
CX593265	-0.0483559	0.379067	0.580065	#N/A	#N/A	#N/A	#N/A	#N/A
CX593266	-0.0287523	0.76397	0.885209	EIF4EBP3	ENSECAG00000015036	ENSG00000131503	EIF4EBP3	404734 8637 54882
CX593267	0.16206	0.00584329	0.0428567	#N/A	#N/A	#N/A	#N/A	#N/A
CX593268	-0.176818	0.0559451	0.170924	0	ENSECAG00000018348	0	0	0
CX593271	0.367854	0.0020102	0.0229695	BAT4	ENSECAG00000019093	ENSG00000204438	BAT4	7918
CX593272	0.278689	0.00696397	0.0474914	#N/A	#N/A	#N/A	#N/A	#N/A
CX593273	0.132907	0.565698	0.741086	NPC2	ENSECAG00000018345	ENSG00000119655	NPC2	10577
CX593274	-0.153938	0.26997	0.466639	BOC	ENSECAG00000022602	ENSG00000144857	BOC	91653
CX593275	-0.353782	0.0971279	0.240169	#N/A	#N/A	#N/A	#N/A	#N/A
CX593276	-0.236041	0.0888526	0.226967	#N/A	#N/A	#N/A	#N/A	#N/A
CX593277	0.183903	0.0735919	0.20369	NP_001075325.1	ENSECAG00000000336	ENSG00000105664	COMP	1311
CX593277	0.0525721	0.3493	0.549202	NP_001075325.1	ENSECAG00000000336	ENSG00000105664	COMP	1311
CX593278	-0.318534	0.00203695	0.0230696	YWHAZ	ENSECAG00000021882	ENSG00000164924	YWHAZ	7534
CX593280	0.205095	0.0516836	0.161676	NDUFB11	ENSECAG00000020805	ENSG00000147123	NDUFB11	54539
CX593281	-0.285909	0.0566905	0.172714	#N/A	#N/A	#N/A	#N/A	#N/A
CX593282	-0.474347	0.0658454	0.19018	COL11A1	ENSECAG00000021205	ENSG00000060718	COL11A1	1301
CX593284	-0.697844	0.00683549	0.0468579	HBS1L	ENSECAG00000004470	ENSG00000112339	HBS1L	10767
CX593286	-0.323	0.043209	0.144809	#N/A	#N/A	#N/A	#N/A	#N/A
CX593287	-0.452659	0.166111	0.339899	#N/A	#N/A	#N/A	#N/A	#N/A
CX593288	-0.459527	0.134124	0.29643	#N/A	#N/A	#N/A	#N/A	#N/A
CX593289	-0.196538	0.269232	0.465753	ARHGAP21	ENSECAG00000011309	ENSG00000107863	ARHGAP21	57584
CX593290	-0.111625	0.246122	0.438343	#N/A	#N/A	#N/A	#N/A	#N/A
CX593296	-0.196273	0.132935	0.294939	#N/A	#N/A	#N/A	#N/A	#N/A
CX593297	0.0807777	0.165534	0.339004	YTHDC1	ENSECAG00000018303	ENSG00000083896	YTHDC1	91746
CX593299	-0.498481	0.00213991	0.0237389	OGT	ENSECAG00000023721	ENSG00000147162	OGT	8473
CX593300	0.138226	0.127852	0.287659	CYB5R3	ENSECAG00000008452	ENSG00000100243	CYB5R3	1727
CX593301	0.621478	0.00722748	0.0483487	AUP1	ENSECAG00000013531	ENSG00000115307	AUP1	550
CX593302	0.111582	0.178615	0.356791	#N/A	#N/A	#N/A	#N/A	#N/A
CX593303	0.213562	0.0664005	0.19135	CAMK2G	ENSECAG00000000031	ENSG00000148660	CAMK2G	818
CX593305	-0.378022	0.0718637	0.201367	#N/A	#N/A	#N/A	#N/A	#N/A
CX593307	0.0846178	0.142633	0.30831	TRADD	ENSECAG00000013754	ENSG00000102871	TRADD	8717
CX593308	-0.0734158	0.645919	0.805435	CBR4	ENSECAG00000022089	ENSG00000145439	CBR4	84869
CX593309	0.105646	0.0374409	0.132849	#N/A	#N/A	#N/A	#N/A	#N/A
CX593310	-0.0884963	0.405551	0.606706	CCDC66	ENSECAG00000018662	ENSG00000180376	CCDC66	285331
CX593311	0.196927	0.133791	0.296035	#N/A	#N/A	#N/A	#N/A	#N/A
CX593312	-0.0505375	0.238392	0.42991	#N/A	#N/A	#N/A	#N/A	#N/A
CX593313	-0.126779	0.0169137	0.0798541	SEC63	ENSECAG00000006392	ENSG00000025796	SEC63	11231
CX593314	-0.259776	0.129976	0.290945	#N/A	#N/A	#N/A	#N/A	#N/A
CX593315	-0.639333	9.19335e-05	0.00503052	#N/A	#N/A	#N/A	#N/A	#N/A
CX593317	0.162801	0.0801886	0.213866	HHIPL2	ENSECAG00000015848	ENSG00000143512	HHIPL2	79802
CX593320	0.13827	0.165397	0.338882	#N/A	#N/A	#N/A	#N/A	#N/A
CX593321	-0.137991	0.250435	0.442583	#N/A	#N/A	#N/A	#N/A	#N/A
CX593322	0.050721	0.227996	0.419155	NTAN1	ENSECAG00000002715	ENSG00000157045	NTAN1	123803
CX593325	-0.464844	0.00039839	0.00946349	Q6X9Y5_HORSE	ENSECAG00000001599	0	0	0
CX593326	-0.0377783	0.622675	0.788258	TTC1	ENSECAG00000006769	ENSG00000113312	TTC1	7265
CX593327	-0.149786	0.439263	0.635978	#N/A	#N/A	#N/A	#N/A	#N/A
CX593328	0.137784	0.063619	0.185357	RRBP1	ENSECAG00000014760	ENSG00000125844	RRBP1	6238
CX593329	-0.401706	0.00282383	0.0281804	#N/A	#N/A	#N/A	#N/A	#N/A
CX593330	0.363723	0.00275993	0.0277131	CDC37	ENSECAG00000012896	ENSG00000105401	CDC37	11140
CX593333	-0.202481	0.44739	0.64309	TNFRSF11B	ENSECAG00000014916	ENSG00000164761	TNFRSF11B	4982
CX593335	-0.0646664	0.551753	0.730174	#N/A	#N/A	#N/A	#N/A	#N/A
CX593336	0.255716	0.0552674	0.169856	PPP1CA	ENSECAG00000010532	ENSG00000172531	PPP1CA	5499
CX593337	-0.00014492	0.999023	0.999228	KIFAP3	ENSECAG00000002798	ENSG00000075945	KIFAP3	22920
CX593339	-0.609876	0.0106964	0.061404	NP_001075354.1	ENSECAG00000021065	0	0	0
CX593341	0.00889868	0.946069	0.977426	PXDN	ENSECAG00000019739	ENSG00000130508	PXDN	100134134 7837
CX593343	-0.0407894	0.552858	0.73104	#N/A	#N/A	#N/A	#N/A	#N/A
CX593344	-0.0145932	0.793326	0.901929	GCDH	ENSECAG00000012495	ENSG00000105607	GCDH	2639
CX593346	0.0616746	0.33259	0.533314	C20orf11	ENSECAG00000011992	ENSG00000101193	C20orf11	54994
CX593347	-0.124174	0.466732	0.662063	ARMET	ENSECAG00000011938	ENSG00000145050	ARMET	7873
CX593349	0.0982899	0.145269	0.311862	C14orf4	ENSECAG00000009757	ENSG00000119669	C14orf4	64207
CX593350	-0.320759	0.0672608	0.192909	#N/A	#N/A	#N/A	#N/A	#N/A
CX593352	-0.0178886	0.780972	0.894718	TPBG	ENSECAG00000003170	ENSG00000146242	TPBG	7162
CX593353	-0.317566	0.0163305	0.0783543	#N/A	#N/A	#N/A	#N/A	#N/A
CX593354	-0.421465	0.0389253	0.135938	#N/A	#N/A	#N/A	#N/A	#N/A
CX593357	-0.094414	0.242722	0.43466	Q6X9Y5_HORSE	ENSECAG00000001599	0	0	0
CX593358	0.0707	0.115332	0.268548	LMCD1	ENSECAG00000010791	ENSG00000071282	LMCD1	29995
CX593359	-0.153852	0.0601019	0.179129	0	ENSECAG00000011384	0	0	0
CX593360	-0.0753081	0.203407	0.38824	#N/A	#N/A	#N/A	#N/A	#N/A
CX593363	-0.169176	0.048457	0.155458	#N/A	#N/A	#N/A	#N/A	#N/A
CX593363	-0.267747	0.0860534	0.223338	#N/A	#N/A	#N/A	#N/A	#N/A
CX593364	-0.554611	8.5983e-06	0.00199399	RBBP7	ENSECAG00000019979	ENSG00000102054	RBBP7	5931
CX593365	-0.524059	0.00129135	0.0175466	#N/A	#N/A	#N/A	#N/A	#N/A
CX593366	-0.108393	0.433008	0.630321	CEP57	ENSECAG00000010938	ENSG00000166037	CEP57	9702
CX593367	-0.0901437	0.157755	0.329305	#N/A	#N/A	#N/A	#N/A	#N/A
CX593368	-0.173865	0.193003	0.376027	#N/A	#N/A	#N/A	#N/A	#N/A
CX593369	-0.365003	0.253823	0.44588	#N/A	#N/A	#N/A	#N/A	#N/A
CX593372	0.0213872	0.789271	0.899965	Q6X9X2_HORSE	ENSECAG00000017433	ENSG00000041982	TNC	3371
CX593373	-0.285049	0.0241654	0.100243	#N/A	#N/A	#N/A	#N/A	#N/A
CX593375	0.377472	0.000865446	0.0141869	#N/A	#N/A	#N/A	#N/A	#N/A
CX593376	-0.369367	0.0118496	0.0651392	NNT	ENSECAG00000016077	ENSG00000112992	NNT	23530
CX593377	-0.155878	0.0845884	0.220942	#N/A	#N/A	#N/A	#N/A	#N/A
CX593378	-0.0593611	0.679012	0.828147	CHODL	ENSECAG00000009963	ENSG00000154645	CHODL	140578
CX593379	-0.0541317	0.443203	0.639431	CEBPG	ENSECAG00000004879	ENSG00000153879	CEBPG	1054
CX593380	0.166844	0.02521	0.102935	CHMP6	ENSECAG00000012902	ENSG00000176108	CHMP6	79643
CX593381	-0.23802	0.0505469	0.159587	#N/A	#N/A	#N/A	#N/A	#N/A
CX593383	-0.0428832	0.63599	0.797751	SEC23IP	ENSECAG00000000536	ENSG00000107651	SEC23IP	11196
CX593384	-0.211401	0.107548	0.25643	NP_001075381.1	ENSECAG00000020587	ENSG00000196743	GM2A	2760
CX593385	-0.000448841	0.995996	0.997732	#N/A	#N/A	#N/A	#N/A	#N/A
CX593386	0.300427	0.00402823	0.0350692	#N/A	#N/A	#N/A	#N/A	#N/A
CX593387	-0.291161	0.242129	0.433996	PCM1	ENSECAG00000011655	ENSG00000078674	PCM1	5108
CX593388	0.109796	0.10775	0.256849	SYNJ1	ENSECAG00000004829	ENSG00000159082	SYNJ1	8867
CX593390	0.379028	0.00457802	0.0375958	FIBP	ENSECAG00000022559	ENSG00000172500	FIBP	9158
CX593393	-0.032602	0.702512	0.846058	LYAR	ENSECAG00000012794	ENSG00000145220	LYAR	55646
CX593394	0.0181848	0.604458	0.77405	BDH2	ENSECAG00000010010	ENSG00000164039	BDH2	56898
CX593396	0.229756	0.00143732	0.0187912	#N/A	#N/A	#N/A	#N/A	#N/A
CX593397	-0.119665	0.348497	0.548274	#N/A	#N/A	#N/A	#N/A	#N/A
CX593398	0.35633	0.00878833	0.0548356	RABL4	ENSECAG00000020212	ENSG00000100360	RABL4	11020
CX593399	0.355888	0.0192148	0.0866847	RPL3	ENSECAG00000020665	ENSG00000100316	RPL3	6122 653881
CX593400	-0.28012	0.0895166	0.227826	#N/A	#N/A	#N/A	#N/A	#N/A
CX593401	-0.393303	0.00328365	0.0309647	#N/A	#N/A	#N/A	#N/A	#N/A
CX593402	-0.0310723	0.565304	0.740859	#N/A	#N/A	#N/A	#N/A	#N/A
CX593403	0.0248069	0.81471	0.913676	NEIL1	ENSECAG00000000925	ENSG00000140398	NEIL1	79661
CX593404	-0.18407	0.057181	0.173637	FAM53C	ENSECAG00000001645	ENSG00000120709	FAM53C	51307
CX593405	-0.176295	0.281925	0.478472	#N/A	#N/A	#N/A	#N/A	#N/A
CX593407	0.0582331	0.539663	0.720438	0	ENSECAG00000009375	ENSG00000144649	AC092042.2	729085
CX593408	-0.401652	0.0910143	0.230374	0	ENSECAG00000003460	0	0	0
CX593410	-0.134675	0.189962	0.372146	TCF4	ENSECAG00000017265	ENSG00000196628	TCF4	6925
CX593411	-0.16882	0.0710276	0.200047	#N/A	#N/A	#N/A	#N/A	#N/A
CX593412	-0.177939	0.021921	0.094201	NOL8	ENSECAG00000022362	ENSG00000198000	NOL8	55035
CX593413	0.14519	0.0533744	0.165833	TNN	ENSECAG00000011669	ENSG00000120332	TNN	63923
CX593413	0.0490982	0.51818	0.703719	TNN	ENSECAG00000011669	ENSG00000120332	TNN	63923
CX593414	-0.233882	0.150433	0.318651	RPL4	ENSECAG00000023179	ENSG00000174444	RPL4	6124
CX593415	-0.250294	0.000627061	0.0116114	#N/A	#N/A	#N/A	#N/A	#N/A
CX593416	-0.01531	0.7312	0.865281	#N/A	#N/A	#N/A	#N/A	#N/A
CX593418	-0.289727	0.0427486	0.143874	#N/A	#N/A	#N/A	#N/A	#N/A
CX593419	0.20069	0.238669	0.43009	SEC62	ENSECAG00000017105	ENSG00000008952	SEC62	7095
CX593420	0.586521	2.68869e-05	0.00297589	#N/A	#N/A	#N/A	#N/A	#N/A
CX593422	-0.345696	0.012079	0.0658537	THBS3	ENSECAG00000011993	ENSG00000169231	THBS3	7059
CX593423	0.120908	0.0425423	0.143477	RPL27A	ENSECAG00000022469	0	0	0
CX593424	-0.123088	0.440559	0.637126	#N/A	#N/A	#N/A	#N/A	#N/A
CX593425	-0.100289	0.406348	0.607589	GTF2F1	ENSECAG00000000246	ENSG00000125651	GTF2F1	2962
CX593426	0.182246	0.0804217	0.214278	DBNL	ENSECAG00000012048	ENSG00000136279	DBNL	28988
CX593427	0.0117253	0.862913	0.939816	VARSL	ENSECAG00000018202	ENSG00000137411	VARSL	0
CX593431	0.226169	0.0134483	0.0700807	HHIPL2	ENSECAG00000015848	ENSG00000143512	HHIPL2	79802
CX593432	-0.0376517	0.553871	0.731584	PRKCDBP	ENSECAG00000000857	ENSG00000170955	PRKCDBP	112464
CX593435	-0.192857	0.200361	0.38474	#N/A	#N/A	#N/A	#N/A	#N/A
CX593436	0.311131	0.000650601	0.0117785	ELL2	ENSECAG00000022933	0	0	0
CX593437	0.121903	0.0375073	0.132941	0	ENSECAG00000020815	ENSG00000214827	BX470111.4	100133946 4515
CX593438	0.543054	5.8772e-05	0.00423534	#N/A	#N/A	#N/A	#N/A	#N/A
CX593438	0.0655402	0.419219	0.618384	#N/A	#N/A	#N/A	#N/A	#N/A
CX593439	-0.428613	0.0140534	0.0718154	#N/A	#N/A	#N/A	#N/A	#N/A
CX593440	0.502962	0.000601741	0.0114894	TMEM175	ENSECAG00000023326	ENSG00000127419	TMEM175	84286
CX593441	-0.0281874	0.67956	0.828711	#N/A	#N/A	#N/A	#N/A	#N/A
CX593442	-0.0717806	0.427005	0.625229	SFRS2IP	ENSECAG00000023851	ENSG00000139218	SFRS2IP	9169
CX593443	-0.0791625	0.360813	0.560408	#N/A	#N/A	#N/A	#N/A	#N/A
CX593444	-0.145077	0.281748	0.478338	#N/A	#N/A	#N/A	#N/A	#N/A
CX593446	-0.0637891	0.589482	0.76249	MPZL2	ENSECAG00000012396	ENSG00000149573	MPZL2	10205
CX593448	-0.00122036	0.979237	0.991143	#N/A	#N/A	#N/A	#N/A	#N/A
CX593449	-0.194725	0.0713487	0.20058	#N/A	#N/A	#N/A	#N/A	#N/A
CX593450	0.315706	0.000159661	0.00624537	MT1B_HORSE	ENSECAG00000015275	0	0	0
CX593451	0.0355853	0.641468	0.80204	DENND2A	ENSECAG00000020307	ENSG00000146966	DENND2A	27147
CX593452	0.0956704	0.33117	0.531765	FANCG	ENSECAG00000010644	ENSG00000165280	FANCG	2189 7415
CX593453	0.127101	0.0138697	0.0712506	WDR82	ENSECAG00000014047	ENSG00000164091	WDR82	80335
CX593454	-0.0416473	0.771121	0.889053	Q6DTK6_HORSE	ENSECAG00000008676	ENSG00000135486	HNRNPA1	3178 645691 729423
CX593457	-0.0218455	0.871373	0.944594	#N/A	#N/A	#N/A	#N/A	#N/A
CX593459	0.00606441	0.955691	0.98242	C20orf169	ENSECAG00000021199	ENSG00000198641	C20orf169	90196
CX593461	-0.0995903	0.19291	0.376015	#N/A	#N/A	#N/A	#N/A	#N/A
CX593463	-0.341765	0.133137	0.295186	#N/A	#N/A	#N/A	#N/A	#N/A
CX593464	-0.545156	0.121151	0.277911	#N/A	#N/A	#N/A	#N/A	#N/A
CX593465	-0.251673	0.128209	0.288196	#N/A	#N/A	#N/A	#N/A	#N/A
CX593466	0.10167	0.191681	0.374293	SNRPA	ENSECAG00000013141	ENSG00000077312	SNRPA	6626
CX593467	-0.414498	0.00942065	0.057134	PSMD7	ENSECAG00000020408	ENSG00000103035	PSMD7	5713
CX593469	-0.00546008	0.88021	0.948788	TXNDC1	ENSECAG00000003592	ENSG00000139921	TXNDC1	81542
CX593471	-0.198001	0.0152999	0.0754917	#N/A	#N/A	#N/A	#N/A	#N/A
CX593472	0.540999	0.000182375	0.00660348	#N/A	#N/A	#N/A	#N/A	#N/A
CX593474	0.396765	0.000328695	0.00860616	#N/A	#N/A	#N/A	#N/A	#N/A
CX593476	-0.0303658	0.789561	0.899974	CALR	ENSECAG00000008164	ENSG00000179218	CALR	811
CX593478	-0.284449	0.0809925	0.21542	#N/A	#N/A	#N/A	#N/A	#N/A
CX593479	-0.116555	0.331179	0.531765	MSL3L1	ENSECAG00000016699	ENSG00000005302	MSL3L1	10943
CX593480	-0.310181	0.00375411	0.0338879	CC2D2A	ENSECAG00000025115	ENSG00000048342	CC2D2A	57545
CX593481	0.058732	0.569516	0.744875	#N/A	#N/A	#N/A	#N/A	#N/A
CX593482	-0.221183	0.0125265	0.0670008	0	ENSECAG00000024696	ENSG00000055044	AC064836.1	51602
CX593483	-0.232571	0.0485037	0.155506	#N/A	#N/A	#N/A	#N/A	#N/A
CX593484	-0.175826	0.0759739	0.207526	C1orf59	ENSECAG00000006636	ENSG00000162639	C1orf59	113802
CX593486	-0.0928879	0.275283	0.47221	#N/A	#N/A	#N/A	#N/A	#N/A
CX593487	0.180578	0.0657921	0.190172	RCN3	ENSECAG00000010512	ENSG00000142552	RCN3	57333
CX593488	-0.275742	0.0323495	0.120768	#N/A	#N/A	#N/A	#N/A	#N/A
CX593489	-0.139836	0.218059	0.406798	MTMR15	ENSECAG00000010387	ENSG00000198690	MTMR15	22909
CX593490	0.69496	0.000161779	0.00630216	EML3	ENSECAG00000011974	ENSG00000149499	EML3	256364
CX593491	-0.0610636	0.695092	0.840601	#N/A	#N/A	#N/A	#N/A	#N/A
CX593492	-0.454807	0.0118335	0.0651177	DDX42	ENSECAG00000022684	ENSG00000198231	DDX42	11325
CX593493	-0.266747	0.144227	0.31031	#N/A	#N/A	#N/A	#N/A	#N/A
CX593494	-1.16578	0.000511711	0.0108114	#N/A	#N/A	#N/A	#N/A	#N/A
CX593499	0.253285	0.0952706	0.237324	#N/A	#N/A	#N/A	#N/A	#N/A
CX593500	-0.938873	0.0126162	0.0672946	#N/A	#N/A	#N/A	#N/A	#N/A
CX593503	-0.227826	0.309607	0.510077	#N/A	#N/A	#N/A	#N/A	#N/A
CX593505	0.228983	0.0359233	0.129349	ZCCHC17	ENSECAG00000025040	ENSG00000121766	ZCCHC17	51538
CX593507	0.0229038	0.824231	0.919484	#N/A	#N/A	#N/A	#N/A	#N/A
CX593509	-0.254907	0.196542	0.38043	#N/A	#N/A	#N/A	#N/A	#N/A
CX593510	0.0542101	0.275591	0.472414	TMEM60	ENSECAG00000001903	ENSG00000135211	TMEM60	85025
CX593511	-0.22759	0.125962	0.285041	#N/A	#N/A	#N/A	#N/A	#N/A
CX593513	-0.495445	0.211316	0.398185	PIK3C3	ENSECAG00000010657	ENSG00000078142	PIK3C3	5289
CX593514	0.16195	0.0570117	0.173475	ANKH	ENSECAG00000006338	ENSG00000154122	ANKH	56172
CX593515	0.167622	0.0157179	0.0767153	NAGLU	ENSECAG00000016227	ENSG00000108784	NAGLU	4669
CX593516	-0.35217	0.0644576	0.187432	#N/A	#N/A	#N/A	#N/A	#N/A
CX593517	-0.264205	0.0423196	0.142998	#N/A	#N/A	#N/A	#N/A	#N/A
CX593518	-0.00133771	0.990431	0.995953	BNIP2	ENSECAG00000022557	ENSG00000140299	BNIP2	663
CX593519	-0.215531	0.00441435	0.0369689	MPHOSPH8	ENSECAG00000012777	ENSG00000196199	MPHOSPH8	54737 727815
CX593521	-0.141704	0.321928	0.522049	#N/A	#N/A	#N/A	#N/A	#N/A
CX593523	-0.220497	0.0579259	0.175108	#N/A	#N/A	#N/A	#N/A	#N/A
CX593524	0.0804266	0.364857	0.564977	DHX8	ENSECAG00000019601	ENSG00000067596	DHX8	1659
CX593525	0.104718	0.0411071	0.140584	PRDX4	ENSECAG00000010085	ENSG00000123131	PRDX4	10549
CX593527	-0.104543	0.617635	0.784017	COL16A1	ENSECAG00000024119	ENSG00000084636	COL16A1	1307
CX593529	0.439001	2.67096e-05	0.00297589	MYO1C	ENSECAG00000012020	ENSG00000197879	MYO1C	4641
CX593530	0.0575354	0.519623	0.704892	Q5IF04_HORSE	ENSECAG00000013425	ENSG00000115461	IGFBP5	3488
CX593531	0.205849	0.0509302	0.160185	#N/A	#N/A	#N/A	#N/A	#N/A
CX593532	-0.247344	0.122994	0.280751	KIAA0372	ENSECAG00000025048	ENSG00000198677	KIAA0372	9652
CX593535	0.0167884	0.797278	0.903934	COL11A2	ENSECAG00000017342	ENSG00000204248	COL11A2	1302
CX593536	0.05056	0.252668	0.444704	#N/A	#N/A	#N/A	#N/A	#N/A
CX593537	0.0315776	0.726514	0.86258	#N/A	#N/A	#N/A	#N/A	#N/A
CX593538	-0.00252985	0.974593	0.989113	#N/A	#N/A	#N/A	#N/A	#N/A
CX593539	-0.35365	0.0265868	0.106109	#N/A	#N/A	#N/A	#N/A	#N/A
CX593540	0.0412061	0.825892	0.920809	#N/A	#N/A	#N/A	#N/A	#N/A
CX593541	0.586975	1.93994e-06	0.00109912	#N/A	#N/A	#N/A	#N/A	#N/A
CX593542	-0.0842766	0.369411	0.569441	TGS1	ENSECAG00000019399	ENSG00000137574	TGS1	96764
CX593546	-0.0398761	0.627107	0.791399	MLL	ENSECAG00000007743	ENSG00000118058	MLL	4297
CX593547	-0.112397	0.177635	0.35557	#N/A	#N/A	#N/A	#N/A	#N/A
CX593548	-0.0332316	0.803862	0.906835	#N/A	#N/A	#N/A	#N/A	#N/A
CX593550	-0.142638	0.21143	0.398323	#N/A	#N/A	#N/A	#N/A	#N/A
CX593551	-0.109723	0.198996	0.383578	#N/A	#N/A	#N/A	#N/A	#N/A
CX593552	0.158104	0.102374	0.247856	ZNF659	ENSECAG00000012368	ENSG00000151789	ZNF659	79750
CX593554	0.142416	0.107968	0.257117	RGS6	ENSECAG00000011760	ENSG00000182732	RGS6	9628
CX593555	0.33055	0.00158262	0.0200146	DYNC1H1	ENSECAG00000015929	ENSG00000197102	DYNC1H1	1778
CX593556	-0.211482	0.0489939	0.156459	#N/A	#N/A	#N/A	#N/A	#N/A
CX593557	-0.22166	0.0231114	0.0976894	C20orf30	ENSECAG00000013222	ENSG00000089063	C20orf30	29058
CX593558	0.253036	0.00852998	0.0538794	LARP1	ENSECAG00000017002	ENSG00000155506	LARP1	23367
CX593560	0.100384	0.23676	0.428712	#N/A	#N/A	#N/A	#N/A	#N/A
CX593561	-0.818208	0.000964132	0.015025	#N/A	#N/A	#N/A	#N/A	#N/A
CX593562	-0.403295	0.0307745	0.117133	#N/A	#N/A	#N/A	#N/A	#N/A
CX593563	0.141167	0.00550613	0.041477	#N/A	#N/A	#N/A	#N/A	#N/A
CX593564	0.0445075	0.570095	0.745325	ZNF644	ENSECAG00000010304	ENSG00000122482	ZNF644	84146
CX593565	-0.578966	0.000130762	0.00561068	#N/A	#N/A	#N/A	#N/A	#N/A
CX593567	0.124584	0.0741688	0.204821	TMEM115	ENSECAG00000021817	ENSG00000126062	TMEM115	11070
CX593568	-0.111314	0.213783	0.401435	C11orf67	ENSECAG00000010625	ENSG00000087884	C11orf67	28971
CX593569	-0.220054	0.0178395	0.0827021	ACP6	ENSECAG00000022581	ENSG00000162836	ACP6	51205
CX593570	-0.217598	0.0109046	0.062367	STRN3	ENSECAG00000010464	ENSG00000196792	STRN3	29966
CX593571	-0.232003	0.0137302	0.070983	CAPN6	ENSECAG00000010869	ENSG00000077274	CAPN6	827
CX593574	-0.0461937	0.545215	0.725067	GPNMB	ENSECAG00000000658	ENSG00000136235	GPNMB	10457
CX593576	0.168233	0.090083	0.228759	#N/A	#N/A	#N/A	#N/A	#N/A
CX593577	-0.107476	0.402102	0.603929	#N/A	#N/A	#N/A	#N/A	#N/A
CX593578	0.13854	0.0606963	0.180238	C1orf198	ENSECAG00000013108	ENSG00000119280	C1orf198	84886
CX593580	-0.655643	4.22915e-05	0.00361333	#N/A	#N/A	#N/A	#N/A	#N/A
CX593581	-0.172211	0.266505	0.462455	#N/A	#N/A	#N/A	#N/A	#N/A
CX593582	-0.0799738	0.478152	0.671937	#N/A	#N/A	#N/A	#N/A	#N/A
CX593584	-0.0345627	0.54815	0.72775	ANKRD11	ENSECAG00000017861	ENSG00000167522	ANKRD11	29123
CX593585	-0.284349	0.00629062	0.0447243	#N/A	#N/A	#N/A	#N/A	#N/A
CX593586	-0.241721	0.241045	0.432929	#N/A	#N/A	#N/A	#N/A	#N/A
CX593587	-0.02525	0.533411	0.715524	#N/A	#N/A	#N/A	#N/A	#N/A
CX593588	-0.330533	0.131802	0.293508	#N/A	#N/A	#N/A	#N/A	#N/A
CX593589	0.0749046	0.320307	0.52092	C16orf35	ENSECAG00000017195	ENSG00000103148	C16orf35	8131
CX593590	0.105768	0.214454	0.402153	#N/A	#N/A	#N/A	#N/A	#N/A
CX593592	-0.22823	0.106515	0.255047	#N/A	#N/A	#N/A	#N/A	#N/A
CX593593	-0.156678	0.0533491	0.165833	SENP2	ENSECAG00000011230	ENSG00000163904	SENP2	59343
CX593595	-0.196742	0.252224	0.444484	0	ENSECAG00000002481	0	0	0
CX593596	-0.393032	0.00816581	0.0522913	0	ENSECAG00000017154	0	0	0
CX593597	-0.403457	0.0174657	0.0813953	#N/A	#N/A	#N/A	#N/A	#N/A
CX593598	0.0845657	0.31957	0.520243	#N/A	#N/A	#N/A	#N/A	#N/A
CX593599	-0.217992	0.17164	0.34713	#N/A	#N/A	#N/A	#N/A	#N/A
CX593601	-0.00525955	0.898995	0.956858	#N/A	#N/A	#N/A	#N/A	#N/A
CX593602	-0.0932312	0.324904	0.524804	#N/A	#N/A	#N/A	#N/A	#N/A
CX593603	0.322146	0.00184128	0.0217911	#N/A	#N/A	#N/A	#N/A	#N/A
CX593604	-0.232457	0.0113341	0.0637428	#N/A	#N/A	#N/A	#N/A	#N/A
CX593605	0.243279	0.0566253	0.172623	#N/A	#N/A	#N/A	#N/A	#N/A
CX593606	-0.0707248	0.357391	0.557048	#N/A	#N/A	#N/A	#N/A	#N/A
CX593607	-0.404271	0.0156298	0.076538	#N/A	#N/A	#N/A	#N/A	#N/A
CX593608	-0.0488064	0.38115	0.582337	#N/A	#N/A	#N/A	#N/A	#N/A
CX593609	0.54479	3.13022e-05	0.00317471	CDC42BPB	ENSECAG00000021040	ENSG00000198752	CDC42BPB	9578
CX593610	0.248368	0.0134795	0.0701713	#N/A	#N/A	#N/A	#N/A	#N/A
CX593611	-0.220418	0.0713564	0.20058	CCNI	ENSECAG00000020161	ENSG00000118816	CCNI	10983
CX593615	-0.072533	0.496107	0.685305	#N/A	#N/A	#N/A	#N/A	#N/A
CX593617	-0.267521	0.0591371	0.177393	ZSWIM7	ENSECAG00000008406	ENSG00000214941	ZSWIM7	125150
CX593618	0.311582	0.000348985	0.0088982	TM9SF1	ENSECAG00000012455	ENSG00000100926	TM9SF1	10548
CX593619	0.0504001	0.439337	0.635978	SEC13L1	ENSECAG00000020459	ENSG00000157020	SEC13L1	6396
CX593620	0.0828117	0.1986	0.383347	DBNL	ENSECAG00000012048	ENSG00000136279	DBNL	28988
CX593621	-0.0406784	0.45127	0.646673	JAM2	ENSECAG00000014992	ENSG00000154721	JAM2	58494
CX593623	0.130933	0.246165	0.438343	0	ENSECAG00000002390	0	0	0
CX593624	0.223113	0.0313831	0.118887	P4HB	ENSECAG00000009583	ENSG00000185624	P4HB	5034
CX593625	-0.205483	0.0257183	0.104113	PRELP	ENSECAG00000018126	ENSG00000188783	PRELP	5549
CX593626	-0.0340228	0.338611	0.538632	PIGO	ENSECAG00000016332	ENSG00000165282	PIGO	84720
CX593629	0.0542233	0.457279	0.652992	TBRG1	ENSECAG00000007465	ENSG00000154144	TBRG1	84897
CX593630	-0.770556	0.00977729	0.0582316	#N/A	#N/A	#N/A	#N/A	#N/A
CX593631	-0.254498	0.0103899	0.0603085	#N/A	#N/A	#N/A	#N/A	#N/A
CX593633	0.0141696	0.86426	0.941073	#N/A	#N/A	#N/A	#N/A	#N/A
CX593634	-0.0815506	0.386841	0.588907	#N/A	#N/A	#N/A	#N/A	#N/A
CX593635	-0.0942631	0.218804	0.407641	#N/A	#N/A	#N/A	#N/A	#N/A
CX593636	-0.139043	0.0404221	0.139228	#N/A	#N/A	#N/A	#N/A	#N/A
CX593639	0.142698	0.218014	0.406793	EIF4A1	ENSECAG00000021478	ENSG00000161960	EIF4A1	1973
CX593640	-0.442024	0.0179478	0.0830065	#N/A	#N/A	#N/A	#N/A	#N/A
CX593641	-0.270703	0.0117734	0.0649705	#N/A	#N/A	#N/A	#N/A	#N/A
CX593642	-0.0665734	0.396591	0.598419	#N/A	#N/A	#N/A	#N/A	#N/A
CX593643	0.113385	0.443057	0.639431	UBR4	ENSECAG00000024397	ENSG00000127481	UBR4	23352
CX593644	-0.0960709	0.118117	0.273269	#N/A	#N/A	#N/A	#N/A	#N/A
CX593645	-0.296644	0.0727686	0.202736	#N/A	#N/A	#N/A	#N/A	#N/A
CX593646	0.139263	0.158079	0.329839	#N/A	#N/A	#N/A	#N/A	#N/A
CX593647	-0.0277128	0.561322	0.737624	ODZ3	ENSECAG00000020433	ENSG00000218336	ODZ3	55714
CX593649	0.171747	0.0361501	0.129684	#N/A	#N/A	#N/A	#N/A	#N/A
CX593650	0.581364	1.78019e-05	0.00267039	HYI	ENSECAG00000007811	ENSG00000178922	HYI	81888
CX593651	-0.0548387	0.634357	0.796524	ATP5O	ENSECAG00000009059	0	0	0
CX593652	-0.315427	0.0105727	0.0611149	#N/A	#N/A	#N/A	#N/A	#N/A
CX593653	-0.369106	0.07734	0.209539	#N/A	#N/A	#N/A	#N/A	#N/A
CX593654	0.0541089	0.337193	0.537785	LCORL	ENSECAG00000000648	ENSG00000178177	LCORL	254251
CX593655	-0.046276	0.538743	0.719308	#N/A	#N/A	#N/A	#N/A	#N/A
CX593656	-0.356681	0.126233	0.285395	#N/A	#N/A	#N/A	#N/A	#N/A
CX593658	-0.153062	0.0280211	0.109781	MATR3	ENSECAG00000012882	0	0	0
CX593659	0.412041	1.77077e-05	0.00267039	#N/A	#N/A	#N/A	#N/A	#N/A
CX593662	-0.538289	0.0150741	0.0747185	RAD51AP1	ENSECAG00000010367	ENSG00000111247	RAD51AP1	10635
CX593663	0.190481	0.0240489	0.100101	CLK2	ENSECAG00000021471	ENSG00000176444	CLK2	1196
CX593664	-1.00955	5.97059e-05	0.00424478	NDN	ENSECAG00000001491	ENSG00000182636	NDN	4692
CX593665	-0.589735	0.0228962	0.097145	TMEM30A	ENSECAG00000013904	ENSG00000112697	TMEM30A	55754
CX593666	-0.218369	0.139761	0.304503	#N/A	#N/A	#N/A	#N/A	#N/A
CX593668	-0.350114	0.0724986	0.202505	#N/A	#N/A	#N/A	#N/A	#N/A
CX593669	-0.250084	0.0206722	0.0908198	VPS39	ENSECAG00000004287	ENSG00000166887	VPS39	23339
CX593671	0.269672	0.0114769	0.0640599	0	ENSECAG00000014664	ENSG00000100056	DGCR14	8220
CX593672	-0.641426	0.00406849	0.0352252	#N/A	#N/A	#N/A	#N/A	#N/A
CX593673	0.182315	0.0189431	0.0858857	#N/A	#N/A	#N/A	#N/A	#N/A
CX593675	0.0259682	0.693228	0.839493	Q6X9X5_HORSE	ENSECAG00000015053	ENSG00000137575	SDCBP	6386
CX593676	-0.248738	0.0609509	0.180884	#N/A	#N/A	#N/A	#N/A	#N/A
CX593677	-0.1892	0.0553912	0.169978	0	ENSECAG00000007392	0	0	0
CX593678	-0.271753	0.00567009	0.0422218	0	ENSECAG00000023308	0	0	0
CX593679	-0.195728	0.314288	0.514885	#N/A	#N/A	#N/A	#N/A	#N/A
CX593680	-0.299158	0.0231213	0.0976894	0	ENSECAG00000019120	0	0	0
CX593682	-0.0336716	0.904276	0.959122	COL16A1	ENSECAG00000024119	ENSG00000084636	COL16A1	1307
CX593684	-0.0822754	0.341636	0.541515	TPRKB	ENSECAG00000007070	ENSG00000144034	TPRKB	51002
CX593685	0.215067	0.036737	0.130781	Q9N0F0_HORSE	ENSECAG00000024531	ENSG00000148926	ADM	133
CX593686	-0.139187	0.183776	0.363618	#N/A	#N/A	#N/A	#N/A	#N/A
CX593687	-0.00806477	0.919211	0.965384	UBE2Q1	ENSECAG00000016647	ENSG00000160714	UBE2Q1	55585
CX593688	-0.701992	0.00184652	0.0218107	#N/A	#N/A	#N/A	#N/A	#N/A
CX593691	-0.0707085	0.110198	0.260707	#N/A	#N/A	#N/A	#N/A	#N/A
CX593692	-0.0413355	0.41274	0.612538	#N/A	#N/A	#N/A	#N/A	#N/A
CX593692	0.0191255	0.839314	0.928019	#N/A	#N/A	#N/A	#N/A	#N/A
CX593693	-0.174917	0.226453	0.417026	TMED5	ENSECAG00000016426	ENSG00000117500	TMED5	50999
CX593694	-0.599085	0.0442249	0.146615	#N/A	#N/A	#N/A	#N/A	#N/A
CX593695	-0.221718	0.188691	0.370535	SLC44A1	ENSECAG00000002233	ENSG00000070214	SLC44A1	23446
CX593697	-0.0367375	0.755736	0.879574	#N/A	#N/A	#N/A	#N/A	#N/A
CX593698	-0.0073814	0.944216	0.977122	THSD1	ENSECAG00000018029	ENSG00000136114	THSD1	55901
CX593699	-0.100538	0.0726759	0.202547	ZNF608	ENSECAG00000017943	ENSG00000168916	ZNF608	57507
CX593702	-0.250206	0.0114097	0.0639413	#N/A	#N/A	#N/A	#N/A	#N/A
CX593706	0.117566	0.244768	0.437007	#N/A	#N/A	#N/A	#N/A	#N/A
CX593707	-0.423799	0.000645044	0.0117447	COPS5	ENSECAG00000013916	ENSG00000121022	COPS5	10987
CX593708	-0.472701	0.0121257	0.0658537	GNPDA1	ENSECAG00000023055	ENSG00000113552	GNPDA1	10007
CX593709	-0.297116	0.0584637	0.175823	EIF4A2	ENSECAG00000021223	ENSG00000156976	EIF4A2	1974
CX593712	-0.308345	0.0256518	0.103937	#N/A	#N/A	#N/A	#N/A	#N/A
CX593713	-0.214602	0.087331	0.225034	#N/A	#N/A	#N/A	#N/A	#N/A
CX593714	0.0912327	0.139732	0.304503	SND1	ENSECAG00000011451	ENSG00000197157	SND1	27044
CX593715	-0.338479	0.00696768	0.0474914	#N/A	#N/A	#N/A	#N/A	#N/A
CX593717	-0.243327	0.0648087	0.188204	DHX36	ENSECAG00000025100	ENSG00000174953	DHX36	170506
CX593718	-0.391154	0.0902617	0.229124	#N/A	#N/A	#N/A	#N/A	#N/A
CX593719	-0.608509	0.000399451	0.00946349	#N/A	#N/A	#N/A	#N/A	#N/A
CX593724	-0.156335	0.143836	0.309878	#N/A	#N/A	#N/A	#N/A	#N/A
CX593725	-0.0617485	0.531054	0.713443	EBNA1BP2	ENSECAG00000024179	ENSG00000117395	EBNA1BP2	10969
CX593727	0.12907	0.392783	0.595243	WBP5	ENSECAG00000002607	ENSG00000185222	WBP5	51186
CX593729	-0.453701	0.0182709	0.0840616	#N/A	#N/A	#N/A	#N/A	#N/A
CX593731	0.142847	0.107394	0.256252	HHIPL1	ENSECAG00000024687	ENSG00000182218	HHIPL1	84439
CX593732	0.217537	0.0878571	0.225965	MARK2	ENSECAG00000021754	ENSG00000072518	MARK2	2011
CX593734	0.195838	0.00270101	0.027262	GADD45B	ENSECAG00000009168	ENSG00000099860	GADD45B	4616
CX593735	-0.0767452	0.317196	0.518144	COX4I1	ENSECAG00000011722	ENSG00000131143	COX4I1	1327
CX593736	-0.101021	0.370409	0.570531	0	ENSECAG00000017645	0	0	0
CX593738	0.214243	0.0144619	0.0730215	0	ENSECAG00000010252	ENSG00000160584	AP006216.1	23387
CX593740	0.0543237	0.673836	0.823946	#N/A	#N/A	#N/A	#N/A	#N/A
CX593745	-0.170703	0.35296	0.553252	CPE	ENSECAG00000009256	ENSG00000109472	CPE	1363
CX593746	0.0022378	0.980074	0.991336	RPL22L1	ENSECAG00000018894	ENSG00000163584	RPL22L1	200916
CX593747	-0.111154	0.172597	0.348741	#N/A	#N/A	#N/A	#N/A	#N/A
CX593748	-0.709039	6.26399e-06	0.0017258	#N/A	#N/A	#N/A	#N/A	#N/A
CX593750	-0.602415	0.024825	0.102038	#N/A	#N/A	#N/A	#N/A	#N/A
CX593751	-0.54357	0.0878234	0.225938	#N/A	#N/A	#N/A	#N/A	#N/A
CX593752	-0.11127	0.339923	0.539821	COPS3	ENSECAG00000020649	ENSG00000141030	COPS3	8533
CX593753	-0.12621	0.0905351	0.229519	#N/A	#N/A	#N/A	#N/A	#N/A
CX593754	-0.215937	0.0729305	0.202966	#N/A	#N/A	#N/A	#N/A	#N/A
CX593755	-0.514925	6.3007e-06	0.0017258	#N/A	#N/A	#N/A	#N/A	#N/A
CX593756	-0.520938	0.118218	0.273418	PTBP2	ENSECAG00000015783	ENSG00000117569	PTBP2	58155
CX593758	0.000471966	0.993745	0.997473	0	ENSECAG00000007392	0	0	0
CX593759	-0.304989	0.184704	0.364764	#N/A	#N/A	#N/A	#N/A	#N/A
CX593760	-0.176798	0.0787021	0.211581	0	ENSECAG00000012597	0	0	0
CX593761	-0.210791	0.0897889	0.228341	#N/A	#N/A	#N/A	#N/A	#N/A
CX593762	-0.0560072	0.523517	0.707907	#N/A	#N/A	#N/A	#N/A	#N/A
CX593763	-0.522566	0.00298502	0.0292791	#N/A	#N/A	#N/A	#N/A	#N/A
CX593765	-0.140666	0.0974203	0.240404	#N/A	#N/A	#N/A	#N/A	#N/A
CX593766	-0.337383	0.0135243	0.0702924	RPS23	ENSECAG00000020523	0	0	0
CX593768	0.019511	0.88154	0.949276	#N/A	#N/A	#N/A	#N/A	#N/A
CX593769	-0.297256	0.0051406	0.0399025	#N/A	#N/A	#N/A	#N/A	#N/A
CX593771	0.193888	0.0550644	0.169676	MCM3AP	ENSECAG00000018980	ENSG00000160294	MCM3AP	8888
CX593772	0.183213	0.0393794	0.13674	RABEP2	ENSECAG00000020116	ENSG00000177548	RABEP2	79874 100133585
CX593773	0.430423	0.00391774	0.0346269	#N/A	#N/A	#N/A	#N/A	#N/A
CX593775	0.125658	0.181639	0.360906	#N/A	#N/A	#N/A	#N/A	#N/A
CX593778	0.0542359	0.568975	0.744267	NP_001075330.1	ENSECAG00000017984	ENSG00000189067	LITAF	9516
CX593779	-0.181112	0.0441803	0.146565	#N/A	#N/A	#N/A	#N/A	#N/A
CX593780	0.380029	0.00147656	0.0191368	#N/A	#N/A	#N/A	#N/A	#N/A
CX593782	0.00208293	0.959175	0.984003	#N/A	#N/A	#N/A	#N/A	#N/A
CX593783	0.316535	0.00125456	0.0172104	TPM4_HORSE	ENSECAG00000022254	0	0	0
CX593784	0.199472	0.0292476	0.113179	#N/A	#N/A	#N/A	#N/A	#N/A
CX593787	-0.266167	0.0718553	0.201367	DBF4	ENSECAG00000014613	ENSG00000006634	DBF4	10926
CX593788	0.467125	0.00120659	0.0169097	#N/A	#N/A	#N/A	#N/A	#N/A
CX593789	-0.157624	0.143352	0.309429	#N/A	#N/A	#N/A	#N/A	#N/A
CX593790	-0.256465	0.00688642	0.0471355	#N/A	#N/A	#N/A	#N/A	#N/A
CX593791	-0.13199	0.200008	0.384464	#N/A	#N/A	#N/A	#N/A	#N/A
CX593794	0.106589	0.15515	0.325962	TBX5	ENSECAG00000017114	ENSG00000089225	TBX5	6910
CX593795	-0.233132	0.180433	0.359351	#N/A	#N/A	#N/A	#N/A	#N/A
CX593796	-0.217489	0.475158	0.669276	#N/A	#N/A	#N/A	#N/A	#N/A
CX593797	0.175236	0.00382463	0.0342074	SPTBN4	ENSECAG00000009505	ENSG00000160460	SPTBN4	57731
CX593798	0.288221	0.0286131	0.111402	USP11	ENSECAG00000016603	ENSG00000102226	USP11	8237
CX593799	-0.0378998	0.63316	0.795855	ARCN1	ENSECAG00000019849	ENSG00000095139	ARCN1	372
CX593800	-0.0474495	0.717931	0.856604	DDR2	ENSECAG00000010726	ENSG00000162733	DDR2	4921
CX593802	-0.115729	0.293007	0.491544	#N/A	#N/A	#N/A	#N/A	#N/A
CX593803	-0.206221	0.427411	0.625637	#N/A	#N/A	#N/A	#N/A	#N/A
CX593804	-0.372961	0.00314588	0.0302202	0	ENSECAG00000011547	0	0	0
CX593811	-0.440068	0.0131607	0.0691761	ZNF830	ENSECAG00000003872	ENSG00000198783	ZNF830	91603
CX593812	-0.0652317	0.281431	0.478001	USPL1	ENSECAG00000011889	ENSG00000132952	USPL1	10208
CX593815	-0.204999	0.233846	0.425333	#N/A	#N/A	#N/A	#N/A	#N/A
CX593817	-0.030856	0.56985	0.745111	#N/A	#N/A	#N/A	#N/A	#N/A
CX593818	0.0110661	0.896901	0.955674	PATZ1	ENSECAG00000025030	ENSG00000100105	PATZ1	23598
CX593821	0.196546	0.0365539	0.130463	UBE4B	ENSECAG00000008307	ENSG00000130939	UBE4B	10277
CX593824	-0.455958	0.000135848	0.00572798	HNRNPR	ENSECAG00000013733	ENSG00000125944	HNRNPR	10236
CX593825	-0.438984	0.00287365	0.0285314	INTS10	ENSECAG00000018090	ENSG00000104613	INTS10	55174
CX593829	-0.2516	0.193671	0.376818	EXT1	ENSECAG00000023112	0	0	0
CX593830	0.182187	0.0269229	0.107076	#N/A	#N/A	#N/A	#N/A	#N/A
CX593831	-0.0247734	0.760313	0.882594	AMD1	ENSECAG00000011198	ENSG00000123505	AMD1	262
CX593832	-0.143228	0.123539	0.281663	#N/A	#N/A	#N/A	#N/A	#N/A
CX593833	-0.160151	0.1461	0.312886	NR4A3	ENSECAG00000011929	ENSG00000119508	NR4A3	8013
CX593835	0.0703829	0.197893	0.382513	#N/A	#N/A	#N/A	#N/A	#N/A
CX593838	-0.0475623	0.325522	0.525627	CANX	ENSECAG00000003079	ENSG00000127022	CANX	821
CX593839	-0.0365697	0.555651	0.733339	C7orf58	ENSECAG00000017094	ENSG00000106034	C7orf58	79974
CX593840	-0.0529565	0.194782	0.3783	#N/A	#N/A	#N/A	#N/A	#N/A
CX593841	-0.0496532	0.311146	0.511475	#N/A	#N/A	#N/A	#N/A	#N/A
CX593843	-0.130126	0.278892	0.475729	#N/A	#N/A	#N/A	#N/A	#N/A
CX593844	-0.358445	0.00867909	0.054328	#N/A	#N/A	#N/A	#N/A	#N/A
CX593845	-0.0721711	0.230169	0.421529	CWF19L1	ENSECAG00000016333	ENSG00000095485	CWF19L1	55280
CX593846	0.0252703	0.787856	0.899194	#N/A	#N/A	#N/A	#N/A	#N/A
CX593847	-0.0603361	0.252454	0.444515	#N/A	#N/A	#N/A	#N/A	#N/A
CX593848	0.0148442	0.884119	0.950379	WDR85	ENSECAG00000011855	ENSG00000148399	WDR85	92715
CX593849	0.0899968	0.464811	0.660528	EIF3S10	ENSECAG00000021880	ENSG00000107581	EIF3S10	8661
CX593850	0.463785	6.0571e-06	0.0017258	CDC37	ENSECAG00000012896	ENSG00000105401	CDC37	11140
CX593851	-0.262667	0.105954	0.254105	ZCCHC9	ENSECAG00000023186	ENSG00000131732	ZCCHC9	84240
CX593853	0.0211575	0.682602	0.831276	#N/A	#N/A	#N/A	#N/A	#N/A
CX593854	-0.211076	0.0113546	0.0637428	#N/A	#N/A	#N/A	#N/A	#N/A
CX593855	-0.0289326	0.762033	0.883505	UBXD8	ENSECAG00000012970	ENSG00000113194	UBXD8	23197
CX593859	0.182274	0.0249728	0.102415	SAPS2	ENSECAG00000007827	ENSG00000100239	SAPS2	9701
CX593861	-0.0878751	0.69714	0.84245	CUL2	ENSECAG00000015528	ENSG00000108094	CUL2	8453
CX593862	0.368687	0.000106705	0.00530256	RAB13	ENSECAG00000016551	ENSG00000143545	RAB13	100131294 5872
CX593863	0.31299	0.00233458	0.0251258	BCKDK	ENSECAG00000011818	ENSG00000103507	BCKDK	10295
CX593864	0.176378	0.00470555	0.038237	VASP	ENSECAG00000007818	ENSG00000125753	VASP	7408
CX593866	-0.49807	0.000302322	0.00836539	DNAJA5	ENSECAG00000024728	ENSG00000168724	DNAJA5	134218
CX593867	-0.197845	0.137675	0.301745	#N/A	#N/A	#N/A	#N/A	#N/A
CX593869	-0.442475	5.52374e-06	0.0017258	ITGAE	ENSECAG00000000897	ENSG00000083457	ITGAE	3682
CX593870	-0.2212	0.291815	0.490465	CHRAC1	ENSECAG00000006021	ENSG00000104472	CHRAC1	54108
CX593871	-0.0654776	0.503918	0.691095	TBCE	ENSECAG00000018794	ENSG00000116957	TBCE	6905
CX593874	-0.168431	0.200633	0.384923	#N/A	#N/A	#N/A	#N/A	#N/A
CX593875	-0.0334262	0.790877	0.900426	GPAA1	ENSECAG00000013668	ENSG00000197858	GPAA1	8733
CX593876	-0.397011	0.124333	0.282417	MT1B_HORSE	ENSECAG00000015275	0	0	0
CX593877	-0.299378	0.0157721	0.0767719	NP_001075354.1	ENSECAG00000021065	0	0	0
CX593878	0.19999	0.21768	0.406481	C1orf123	ENSECAG00000021472	ENSG00000162384	C1orf123	54987
CX593879	0.158426	0.0397288	0.13761	0	ENSECAG00000002541	0	0	0
CX593880	-0.00832537	0.853008	0.934777	SCARB2	ENSECAG00000024722	ENSG00000138760	SCARB2	950
CX593881	-0.385917	0.0205049	0.0904108	#N/A	#N/A	#N/A	#N/A	#N/A
CX593882	0.237174	0.00225545	0.0244665	ZER1	ENSECAG00000015821	ENSG00000160445	ZER1	10444
CX593882	0.0841372	0.66023	0.815243	ZER1	ENSECAG00000015821	ENSG00000160445	ZER1	10444
CX593883	0.00553523	0.942555	0.976422	#N/A	#N/A	#N/A	#N/A	#N/A
CX593884	-0.422667	0.163859	0.337456	#N/A	#N/A	#N/A	#N/A	#N/A
CX593885	-0.0739828	0.545097	0.72501	SCUBE1	ENSECAG00000000951	ENSG00000159307	SCUBE1	80274
CX593885	-0.0167999	0.819643	0.916645	SCUBE1	ENSECAG00000000951	ENSG00000159307	SCUBE1	80274
CX593886	-0.143722	0.137207	0.30099	#N/A	#N/A	#N/A	#N/A	#N/A
CX593887	-0.502167	0.000605197	0.0114894	#N/A	#N/A	#N/A	#N/A	#N/A
CX593888	0.384042	0.012208	0.0660223	#N/A	#N/A	#N/A	#N/A	#N/A
CX593891	0.0622623	0.177935	0.355797	ZNHIT3	ENSECAG00000023232	ENSG00000108278	ZNHIT3	9326
CX593892	-0.122431	0.28186	0.478445	SMURF2	ENSECAG00000011935	ENSG00000108854	SMURF2	64750
CX593893	-0.185866	0.0638996	0.186119	C10orf57	ENSECAG00000009136	ENSG00000122378	C10orf57	84293
CX593894	0.407891	0.000103983	0.00521055	CARHSP1	ENSECAG00000019386	ENSG00000153048	CARHSP1	23589
CX593895	-0.455572	0.000798392	0.0134075	#N/A	#N/A	#N/A	#N/A	#N/A
CX593897	-0.300754	0.12311	0.280948	#N/A	#N/A	#N/A	#N/A	#N/A
CX593899	-0.131814	0.140325	0.305014	SLC35A1	ENSECAG00000007207	ENSG00000164414	SLC35A1	10559
CX593900	0.183898	0.0427464	0.143874	0	ENSECAG00000008519	0	0	0
CX593901	0.0631834	0.737614	0.86874	KDELC1	ENSECAG00000022335	ENSG00000134901	KDELC1	79070
CX593902	0.225805	0.013131	0.0690957	#N/A	#N/A	#N/A	#N/A	#N/A
CX593903	0.115037	0.360666	0.560319	#N/A	#N/A	#N/A	#N/A	#N/A
CX593904	-0.215311	0.0990091	0.242024	#N/A	#N/A	#N/A	#N/A	#N/A
CX593905	-0.306498	0.00294369	0.0289639	ACAA2	ENSECAG00000019394	ENSG00000167315	ACAA2	10449
CX593906	-0.420521	0.0967399	0.239726	ZRF1	ENSECAG00000007573	ENSG00000105821	ZRF1	27000
CX593908	0.328694	4.75373e-05	0.00382656	#N/A	#N/A	#N/A	#N/A	#N/A
CX593910	0.407551	0.00104886	0.0157301	TIMP1_HORSE	ENSECAG00000014259	ENSG00000102265	TIMP1	7076
CX593911	-0.210296	0.0160281	0.0773384	RTKN	ENSECAG00000010876	ENSG00000114993	RTKN	6242
CX593912	-0.26154	0.0044729	0.0371656	#N/A	#N/A	#N/A	#N/A	#N/A
CX593913	-0.309197	0.0953532	0.237408	SMPDL3A	ENSECAG00000023408	ENSG00000172594	SMPDL3A	10924
CX593914	-0.676969	0.00294694	0.0289639	#N/A	#N/A	#N/A	#N/A	#N/A
CX593915	0.373833	0.000187638	0.00661721	C4orf8	ENSECAG00000024501	ENSG00000125386	C4orf8	8603
CX593916	0.551729	0.000461497	0.0102625	EEF2	ENSECAG00000020547	ENSG00000167658	EEF2	1938
CX593917	-0.0196616	0.789745	0.899979	ZCCHC6	ENSECAG00000014831	ENSG00000083223	ZCCHC6	79670
CX593918	-0.189653	0.149021	0.31733	#N/A	#N/A	#N/A	#N/A	#N/A
CX593920	0.580533	8.74786e-05	0.00489679	VPS4A	ENSECAG00000010711	ENSG00000132612	VPS4A	27183
CX593922	0.00381362	0.985688	0.993901	#N/A	#N/A	#N/A	#N/A	#N/A
CX593923	-0.0825424	0.248386	0.440671	#N/A	#N/A	#N/A	#N/A	#N/A
CX593924	-0.135246	0.367273	0.567456	#N/A	#N/A	#N/A	#N/A	#N/A
CX593925	0.287785	0.00873038	0.0546139	CRELD1	ENSECAG00000014826	ENSG00000163703	CRELD1	78987
CX593927	-0.0102315	0.881345	0.949216	#N/A	#N/A	#N/A	#N/A	#N/A
CX593929	-0.282136	0.326866	0.527186	#N/A	#N/A	#N/A	#N/A	#N/A
CX593930	0.485724	1.49516e-05	0.0025641	SLCO3A1	ENSECAG00000013398	ENSG00000176463	SLCO3A1	28232
CX593931	-0.0742676	0.450101	0.645844	#N/A	#N/A	#N/A	#N/A	#N/A
CX593932	0.0541062	0.530647	0.713093	#N/A	#N/A	#N/A	#N/A	#N/A
CX593933	-0.0756444	0.304225	0.503659	#N/A	#N/A	#N/A	#N/A	#N/A
CX593935	0.117724	0.129145	0.289559	#N/A	#N/A	#N/A	#N/A	#N/A
CX593936	-0.19305	0.005427	0.0411034	ARL1	ENSECAG00000000372	ENSG00000120805	ARL1	400
CX593939	0.0592739	0.49409	0.683118	#N/A	#N/A	#N/A	#N/A	#N/A
CX593942	-0.0890542	0.246787	0.438994	#N/A	#N/A	#N/A	#N/A	#N/A
CX593943	-0.343325	0.00797409	0.0512658	#N/A	#N/A	#N/A	#N/A	#N/A
CX593944	-0.171804	0.302831	0.502299	#N/A	#N/A	#N/A	#N/A	#N/A
CX593945	0.261548	0.0253711	0.103265	#N/A	#N/A	#N/A	#N/A	#N/A
CX593947	-0.0992827	0.167158	0.341412	#N/A	#N/A	#N/A	#N/A	#N/A
CX593949	-0.136666	0.465309	0.660946	#N/A	#N/A	#N/A	#N/A	#N/A
CX593951	-0.300102	0.0706197	0.199373	#N/A	#N/A	#N/A	#N/A	#N/A
CX593952	0.223493	0.00027048	0.00795915	WNT11	ENSECAG00000022188	ENSG00000085741	WNT11	7481
CX593953	-0.32952	0.0833157	0.219086	#N/A	#N/A	#N/A	#N/A	#N/A
CX593954	0.00400113	0.947345	0.978169	#N/A	#N/A	#N/A	#N/A	#N/A
CX593955	-0.335232	0.0882415	0.226319	#N/A	#N/A	#N/A	#N/A	#N/A
CX593957	0.148604	0.102753	0.248341	ALDOC	ENSECAG00000013037	ENSG00000109107	ALDOC	230
CX593957	0.117903	0.157128	0.328745	ALDOC	ENSECAG00000013037	ENSG00000109107	ALDOC	230
CX593957	#VALUE!	NA	NA	ALDOC	ENSECAG00000013037	ENSG00000109107	ALDOC	230
CX593958	0.0209034	0.796047	0.903334	EEF1B2	ENSECAG00000016653	ENSG00000114942	EEF1B2	644820 1933
CX593961	0.0585382	0.515323	0.701208	CRIM1	ENSECAG00000015608	ENSG00000150938	CRIM1	51232
CX593964	0.328092	0.00137704	0.018273	TXLNA	ENSECAG00000019321	ENSG00000084652	TXLNA	200081
CX593965	0.0358403	0.563102	0.739267	#N/A	#N/A	#N/A	#N/A	#N/A
CX593966	0.0173714	0.879825	0.948788	0	ENSECAG00000024902	0	0	0
CX593967	-0.912598	9.59948e-05	0.00510402	#N/A	#N/A	#N/A	#N/A	#N/A
CX593968	0.0675208	0.456917	0.652642	#N/A	#N/A	#N/A	#N/A	#N/A
CX593970	-0.0581124	0.267457	0.463529	#N/A	#N/A	#N/A	#N/A	#N/A
CX593971	-0.60195	0.000252034	0.00769534	C12orf57	ENSECAG00000024869	ENSG00000111678	C12orf57	113246
CX593972	-0.103486	0.0796648	0.213169	#N/A	#N/A	#N/A	#N/A	#N/A
CX593973	0.182029	0.0020294	0.0230548	#N/A	#N/A	#N/A	#N/A	#N/A
CX593974	0.200563	0.0431134	0.144602	AGPAT2	ENSECAG00000010932	ENSG00000169692	AGPAT2	10555
CX593977	0.201112	0.0191916	0.0866201	#N/A	#N/A	#N/A	#N/A	#N/A
CX593978	-0.187727	0.0720261	0.201569	#N/A	#N/A	#N/A	#N/A	#N/A
CX593979	0.137749	0.177381	0.355345	#N/A	#N/A	#N/A	#N/A	#N/A
CX593980	-0.133389	0.175279	0.351932	#N/A	#N/A	#N/A	#N/A	#N/A
CX593981	-0.21037	0.0465357	0.15158	#N/A	#N/A	#N/A	#N/A	#N/A
CX593982	-0.100342	0.359608	0.559249	0	ENSECAG00000007621	0	0	0
CX593983	0.1405	0.0687572	0.195795	#N/A	#N/A	#N/A	#N/A	#N/A
CX593984	-0.12536	0.0945796	0.23651	YWHAB	ENSECAG00000020397	ENSG00000166913	YWHAB	7529
CX593985	-0.0401524	0.456635	0.652335	#N/A	#N/A	#N/A	#N/A	#N/A
CX593986	-0.275155	0.0498268	0.158392	#N/A	#N/A	#N/A	#N/A	#N/A
CX593987	-0.0297553	0.575399	0.749177	#N/A	#N/A	#N/A	#N/A	#N/A
CX593988	0.474961	0.000529571	0.010928	CCRK	ENSECAG00000024968	ENSG00000156345	CCRK	23552
CX593989	-0.149661	0.544042	0.724002	#N/A	#N/A	#N/A	#N/A	#N/A
CX593990	-0.0652048	0.444893	0.640906	#N/A	#N/A	#N/A	#N/A	#N/A
CX593992	0.0790836	0.287424	0.485223	MTX1	ENSECAG00000007495	ENSG00000173171	MTX1	4580
CX593993	-0.118128	0.141274	0.306528	#N/A	#N/A	#N/A	#N/A	#N/A
CX593994	0.0270754	0.816995	0.915018	HSPB1	ENSECAG00000020463	ENSG00000106211	HSPB1	3315 653553
CX593995	-0.521155	0.00343588	0.0318113	#N/A	#N/A	#N/A	#N/A	#N/A
CX593996	0.90059	0.000258184	0.00774306	#N/A	#N/A	#N/A	#N/A	#N/A
CX593997	0.143367	0.172739	0.348846	#N/A	#N/A	#N/A	#N/A	#N/A
CX593998	0.275389	0.00151007	0.0193924	#N/A	#N/A	#N/A	#N/A	#N/A
CX594002	0.0279483	0.517307	0.703024	#N/A	#N/A	#N/A	#N/A	#N/A
CX594003	-0.0606929	0.130668	0.291836	RNF6	ENSECAG00000013606	ENSG00000127870	RNF6	6049
CX594004	0.17889	0.0135244	0.0702924	#N/A	#N/A	#N/A	#N/A	#N/A
CX594007	0.370998	0.00944606	0.0571592	EDC4	ENSECAG00000010812	ENSG00000038358	EDC4	23644
CX594008	0.091399	0.352292	0.552727	0	ENSECAG00000010249	0	0	0
CX594009	0.0277183	0.821564	0.918086	#N/A	#N/A	#N/A	#N/A	#N/A
CX594010	-0.0636626	0.18779	0.369136	#N/A	#N/A	#N/A	#N/A	#N/A
CX594011	0.101039	0.108226	0.257385	FINC_HORSE	ENSECAG00000000701	ENSG00000115414	FN1	2335
CX594012	-0.0548664	0.388837	0.591115	#N/A	#N/A	#N/A	#N/A	#N/A
CX594014	-0.351466	0.0103571	0.0602258	DALRD3	ENSECAG00000020436	ENSG00000178149	DALRD3	100133719 55152
CX594016	-0.190125	0.102009	0.247155	#N/A	#N/A	#N/A	#N/A	#N/A
CX594017	0.188286	0.0218676	0.0940771	TMEM43	ENSECAG00000005661	ENSG00000170876	TMEM43	79188
CX594018	-0.352294	0.0209421	0.0914882	#N/A	#N/A	#N/A	#N/A	#N/A
CX594019	0.0289108	0.81048	0.911148	RHOJ	ENSECAG00000003386	ENSG00000126785	RHOJ	57381
CX594020	-0.11836	0.474758	0.669208	#N/A	#N/A	#N/A	#N/A	#N/A
CX594023	-0.1386	0.212553	0.399859	#N/A	#N/A	#N/A	#N/A	#N/A
CX594024	-0.22381	0.0250704	0.102608	SMARCD2	ENSECAG00000011370	ENSG00000108604	SMARCD2	6603
CX594025	0.380169	0.00174212	0.0210524	TFEB	ENSECAG00000019762	ENSG00000112561	TFEB	7942
CX594026	-0.221247	0.0259626	0.104609	RNF11	ENSECAG00000024974	ENSG00000123091	RNF11	26994
CX594030	0.228943	0.0107174	0.0614767	SLC1A5	ENSECAG00000011637	ENSG00000105281	SLC1A5	6510
CX594031	0.00339518	0.964961	0.985691	RARG	ENSECAG00000016596	ENSG00000172819	RARG	5916
CX594032	-0.42527	0.000690748	0.0121223	#N/A	#N/A	#N/A	#N/A	#N/A
CX594033	0.0346827	0.671236	0.82206	Q6XA04_HORSE	ENSECAG00000021956	0	0	0
CX594035	0.00336416	0.956181	0.982612	#N/A	#N/A	#N/A	#N/A	#N/A
CX594036	0.349822	0.0047835	0.0385371	TSPYL2	ENSECAG00000005556	ENSG00000184205	TSPYL2	64061
CX594038	0.0709802	0.25384	0.44588	#N/A	#N/A	#N/A	#N/A	#N/A
CX594039	-0.0259364	0.771481	0.889257	MYO3A	ENSECAG00000012060	ENSG00000095777	MYO3A	53904
CX594040	0.0218891	0.90596	0.959762	SHKBP1	ENSECAG00000007556	ENSG00000160410	SHKBP1	92799
CX594041	-0.3361	0.0132164	0.0693574	THBS4	ENSECAG00000019665	ENSG00000113296	THBS4	7060
CX594042	0.0131637	0.826571	0.921034	SCARB2	ENSECAG00000024722	ENSG00000138760	SCARB2	950
CX594043	-0.183597	0.098946	0.242024	#N/A	#N/A	#N/A	#N/A	#N/A
CX594044	-0.227954	0.0343365	0.125225	#N/A	#N/A	#N/A	#N/A	#N/A
CX594045	0.288919	0.00819568	0.052448	TSPO	ENSECAG00000021765	ENSG00000100300	TSPO	706
CX594046	0.0960105	0.127503	0.287207	0	ENSECAG00000013867	0	0	0
CX594047	-0.294327	0.254132	0.446232	#N/A	#N/A	#N/A	#N/A	#N/A
CX594048	-0.458127	0.00112977	0.0164706	#N/A	#N/A	#N/A	#N/A	#N/A
CX594050	0.0524548	0.663591	0.817011	#N/A	#N/A	#N/A	#N/A	#N/A
CX594054	0.0551572	0.520593	0.705418	#N/A	#N/A	#N/A	#N/A	#N/A
CX594055	-0.462016	0.074793	0.20567	HP1BP3	ENSECAG00000007787	ENSG00000127483	HP1BP3	50809
CX594056	-0.00595046	0.973424	0.988725	#N/A	#N/A	#N/A	#N/A	#N/A
CX594057	-0.00884583	0.91667	0.964082	#N/A	#N/A	#N/A	#N/A	#N/A
CX594058	-0.440618	0.00948936	0.0571592	#N/A	#N/A	#N/A	#N/A	#N/A
CX594059	-0.274296	0.00549903	0.0414555	#N/A	#N/A	#N/A	#N/A	#N/A
CX594061	-0.631428	6.25089e-05	0.00434883	#N/A	#N/A	#N/A	#N/A	#N/A
CX594064	-0.17366	0.130756	0.291836	#N/A	#N/A	#N/A	#N/A	#N/A
CX594065	-0.0629808	0.365411	0.565656	GARS	ENSECAG00000019373	ENSG00000106105	GARS	2617
CX594066	0.117868	0.105896	0.254105	DDIT3	ENSECAG00000020535	ENSG00000175197	DDIT3	1649
CX594069	0.178935	0.0621199	0.183126	0	ENSECAG00000000626	0	0	0
CX594071	0.0366465	0.41418	0.613834	#N/A	#N/A	#N/A	#N/A	#N/A
CX594072	-0.16563	0.0324159	0.120877	FRIH_HORSE	ENSECAG00000003925	0	0	0
CX594074	-0.581639	0.0108501	0.0621498	#N/A	#N/A	#N/A	#N/A	#N/A
CX594075	-0.017508	0.846107	0.931414	THBS1	ENSECAG00000008923	ENSG00000137801	THBS1	7057
CX594076	0.594983	8.63456e-05	0.00488957	#N/A	#N/A	#N/A	#N/A	#N/A
CX594078	-0.377198	0.12015	0.276461	#N/A	#N/A	#N/A	#N/A	#N/A
CX594079	-0.288862	3.86899e-05	0.00348926	HMG20A	ENSECAG00000022516	ENSG00000140382	HMG20A	10363
CX594080	-0.246579	0.0848869	0.221424	#N/A	#N/A	#N/A	#N/A	#N/A
CX594081	0.223007	0.0427842	0.143944	#N/A	#N/A	#N/A	#N/A	#N/A
CX594082	-0.12163	0.0851207	0.22179	#N/A	#N/A	#N/A	#N/A	#N/A
CX594084	0.163554	0.125735	0.28487	C12orf62	ENSECAG00000007975	ENSG00000178449	C12orf62	84987
CX594085	-0.0621913	0.337729	0.5382	#N/A	#N/A	#N/A	#N/A	#N/A
CX594085	-0.00390445	0.955522	0.98242	#N/A	#N/A	#N/A	#N/A	#N/A
CX594086	-0.625977	0.00158647	0.0200146	#N/A	#N/A	#N/A	#N/A	#N/A
CX594087	-0.264806	0.0398101	0.1378	#N/A	#N/A	#N/A	#N/A	#N/A
CX594089	0.139839	0.385453	0.587437	NR4A2	ENSECAG00000014232	ENSG00000153234	NR4A2	4929
CX594091	0.0546091	0.331984	0.532969	BRWD1	ENSECAG00000022262	ENSG00000185658	BRWD1	54014
CX594094	-0.0224294	0.803714	0.906835	#N/A	#N/A	#N/A	#N/A	#N/A
CX594096	-0.0689239	0.159499	0.331713	C18orf21	ENSECAG00000000733	ENSG00000141428	C18orf21	83608
CX594097	-0.557246	0.076507	0.208501	#N/A	#N/A	#N/A	#N/A	#N/A
CX594098	0.0455047	0.653093	0.810645	ATP5G3	ENSECAG00000008514	ENSG00000154518	ATP5G3	518
CX594099	-0.0728024	0.310839	0.511327	ACTR10	ENSECAG00000018903	ENSG00000131966	ACTR10	55860
CX594100	-0.440101	0.0100627	0.0591467	CCT6A	ENSECAG00000020091	ENSG00000146731	CCT6A	908
CX594102	0.559022	7.42566e-05	0.00466362	MYL9	ENSECAG00000007545	ENSG00000101335	MYL9	10398
CX594106	0.35811	0.000314004	0.00844666	CPSF1	ENSECAG00000022209	ENSG00000071894	CPSF1	29894
CX594107	0.175411	0.0612125	0.181439	TFG	ENSECAG00000020575	ENSG00000114354	TFG	10342
CX594107	0.168595	0.0951844	0.23723	TFG	ENSECAG00000020575	ENSG00000114354	TFG	10342
CX594107	-0.0393016	0.70244	0.846058	TFG	ENSECAG00000020575	ENSG00000114354	TFG	10342
CX594108	0.118414	0.207451	0.393873	ENA1_HORSE	ENSECAG00000018046	ENSG00000030582	GRN	2896
CX594109	0.355869	0.000221574	0.00734058	#N/A	#N/A	#N/A	#N/A	#N/A
CX594111	-0.391711	0.000506473	0.0107708	#N/A	#N/A	#N/A	#N/A	#N/A
CX594112	-0.0663165	0.37379	0.574336	#N/A	#N/A	#N/A	#N/A	#N/A
CX594113	0.225793	0.00140539	0.0185466	#N/A	#N/A	#N/A	#N/A	#N/A
CX594114	-0.0171807	0.815959	0.914234	SLTM	ENSECAG00000011267	ENSG00000137776	SLTM	79811
CX594115	0.293736	0.00526956	0.0404032	MED29	ENSECAG00000018277	ENSG00000063322	MED29	55588
CX594116	0.400187	1.08098e-05	0.00210527	#N/A	#N/A	#N/A	#N/A	#N/A
CX594117	0.00331575	0.951018	0.979892	ZBTB38	ENSECAG00000010836	ENSG00000177311	ZBTB38	253461
CX594120	0.192368	0.000467946	0.0102759	ATPAF1	ENSECAG00000018487	ENSG00000123472	ATPAF1	64756
CX594121	0.353747	0.0165849	0.0790296	CCDC8	ENSECAG00000021129	ENSG00000169515	CCDC8	83987
CX594122	-0.0932011	0.234734	0.426551	#N/A	#N/A	#N/A	#N/A	#N/A
CX594123	0.158795	0.0924052	0.23281	#N/A	#N/A	#N/A	#N/A	#N/A
CX594124	0.22112	0.0997848	0.243341	ALKBH4	ENSECAG00000012216	ENSG00000160993	ALKBH4	54784
CX594125	-0.208198	0.258013	0.451289	#N/A	#N/A	#N/A	#N/A	#N/A
CX594128	0.0798793	0.33447	0.535283	S100A4	ENSECAG00000008221	ENSG00000196154	S100A4	6275
CX594129	0.111395	0.174918	0.3517	P4HB	ENSECAG00000009583	ENSG00000185624	P4HB	5034
CX594130	0.321204	0.00513814	0.0399025	0	ENSECAG00000024946	0	0	0
CX594131	0.342339	0.00632752	0.0447243	NID2	ENSECAG00000015369	ENSG00000087303	NID2	22795
CX594133	0.109881	0.130007	0.290945	#N/A	#N/A	#N/A	#N/A	#N/A
CX594134	-0.31423	0.0210577	0.0917682	#N/A	#N/A	#N/A	#N/A	#N/A
CX594136	-0.196178	0.130172	0.291064	#N/A	#N/A	#N/A	#N/A	#N/A
CX594137	0.166068	0.0254881	0.103396	#N/A	#N/A	#N/A	#N/A	#N/A
CX594138	0.562624	1.96132e-06	0.00109912	XPO6	ENSECAG00000008601	ENSG00000169180	XPO6	23214
CX594140	-0.0718827	0.0376622	0.133296	FAM46A	ENSECAG00000014207	ENSG00000112773	FAM46A	55603
CX594142	0.261108	0.0210165	0.0916709	C9orf91	ENSECAG00000013544	ENSG00000157693	C9orf91	203197
CX594146	0.00905716	0.895947	0.95504	#N/A	#N/A	#N/A	#N/A	#N/A
CX594147	0.0517341	0.697781	0.842911	#N/A	#N/A	#N/A	#N/A	#N/A
CX594149	0.0612578	0.478183	0.671937	POMGNT1	ENSECAG00000021963	ENSG00000085998	POMGNT1	55624
CX594151	0.0832373	0.179811	0.358371	FNDC1	ENSECAG00000000239	ENSG00000164694	FNDC1	84624
CX594153	-0.543625	0.000231161	0.0074369	MAGOH	ENSECAG00000020821	ENSG00000162385	MAGOH	4116
CX594155	0.269634	0.00326075	0.0308947	0	ENSECAG00000011798	0	0	0
CX594157	-0.0885435	0.109813	0.259921	SYNE1	ENSECAG00000017353	ENSG00000131018	SYNE1	387079 23345
CX594158	0.0367114	0.64506	0.804812	PLCE1	ENSECAG00000022823	ENSG00000138193	PLCE1	51196
CX594160	-0.0626761	0.30041	0.499742	#N/A	#N/A	#N/A	#N/A	#N/A
CX594162	0.314709	0.0150399	0.0746631	#N/A	#N/A	#N/A	#N/A	#N/A
CX594163	0.00703281	0.893559	0.954395	#N/A	#N/A	#N/A	#N/A	#N/A
CX594165	0.376899	0.00716211	0.0480784	MAF	ENSECAG00000018532	ENSG00000178573	MAF	4094
CX594166	0.0707213	0.242194	0.433998	#N/A	#N/A	#N/A	#N/A	#N/A
CX594168	0.146832	0.0369776	0.131494	PRPF31	ENSECAG00000020667	ENSG00000105618	PRPF31	26121
CX594169	-0.167828	0.025216	0.102935	#N/A	#N/A	#N/A	#N/A	#N/A
CX594170	-0.13257	0.175102	0.35172	LEPROTL1	ENSECAG00000022797	ENSG00000104660	LEPROTL1	23484
CX594171	-0.0279299	0.81344	0.912883	0	ENSECAG00000010596	0	0	0
CX594172	-0.247178	0.0494667	0.157715	SCCPDH	ENSECAG00000020866	ENSG00000143653	SCCPDH	51097
CX594174	-0.234823	0.0144936	0.073144	#N/A	#N/A	#N/A	#N/A	#N/A
CX594175	-0.400058	0.012683	0.0674304	#N/A	#N/A	#N/A	#N/A	#N/A
CX594177	-0.0173303	0.823056	0.918721	PDGFRL	ENSECAG00000021604	ENSG00000104213	PDGFRL	5157
CX594178	-0.0487716	0.49494	0.684019	CCDC125	ENSECAG00000011059	ENSG00000183323	CCDC125	202243
CX594179	0.102151	0.292445	0.491106	RNF187	ENSECAG00000016200	ENSG00000168159	RNF187	149603
CX594181	-0.304039	0.146361	0.313241	#N/A	#N/A	#N/A	#N/A	#N/A
CX594186	-0.286648	0.00884266	0.0549878	#N/A	#N/A	#N/A	#N/A	#N/A
CX594187	-0.0320197	0.620027	0.786029	#N/A	#N/A	#N/A	#N/A	#N/A
CX594188	-0.0831844	0.220736	0.409856	#N/A	#N/A	#N/A	#N/A	#N/A
CX594189	-0.122203	0.0271801	0.107615	#N/A	#N/A	#N/A	#N/A	#N/A
CX594190	0.00580091	0.940965	0.976246	#N/A	#N/A	#N/A	#N/A	#N/A
CX594191	-0.4714	0.0188793	0.085727	#N/A	#N/A	#N/A	#N/A	#N/A
CX594192	-0.0583291	0.403607	0.60507	TIMM8B	ENSECAG00000014836	ENSG00000150779	TIMM8B	100131128 26521
CX594193	0.0871489	0.0359361	0.129349	0	ENSECAG00000007392	0	0	0
CX594194	-0.16754	0.107164	0.255957	#N/A	#N/A	#N/A	#N/A	#N/A
CX594195	-0.317526	0.0730937	0.203177	0	ENSECAG00000017875	0	0	0
CX594196	0.252878	0.00224158	0.0244427	AP4M1	ENSECAG00000020859	ENSG00000133612	AP4M1	9179 116988
CX594197	-0.0976737	0.119747	0.275795	#N/A	#N/A	#N/A	#N/A	#N/A
CX594198	-0.532612	0.0232882	0.0979476	SVIL	ENSECAG00000020932	0	0	0
CX594199	0.565345	0.000138854	0.00582947	#N/A	#N/A	#N/A	#N/A	#N/A
CX594200	0.01106	0.858741	0.937498	#N/A	#N/A	#N/A	#N/A	#N/A
CX594201	-0.164455	0.195104	0.378672	MAP4K4	ENSECAG00000008730	ENSG00000071054	MAP4K4	9448
CX594202	-0.124592	0.113697	0.26614	#N/A	#N/A	#N/A	#N/A	#N/A
CX594204	0.0016988	0.967965	0.986449	TGFB2	ENSECAG00000016688	ENSG00000092969	TGFB2	7042
CX594205	-0.202993	0.022078	0.0946479	ATP5F1	ENSECAG00000018599	ENSG00000116459	ATP5F1	515
CX594207	-0.144884	0.158422	0.330342	#N/A	#N/A	#N/A	#N/A	#N/A
CX594208	0.165968	0.214201	0.401833	PSMC4	ENSECAG00000014779	ENSG00000013275	PSMC4	652826 5704
CX594210	0.175345	0.170785	0.345758	0	ENSECAG00000010893	0	0	0
CX594211	-0.0841319	0.395302	0.597585	ATP5A1	ENSECAG00000021561	ENSG00000152234	ATP5A1	498
CX594212	-0.070192	0.174826	0.3517	KIAA0776	ENSECAG00000014582	0	0	0
CX594213	-0.102852	0.313696	0.51429	C6orf203	ENSECAG00000023985	ENSG00000130349	C6orf203	51250
CX594214	-0.0202756	0.810857	0.911352	SUSD5	ENSECAG00000007972	ENSG00000173705	SUSD5	26032
CX594215	-0.349687	0.098837	0.241949	DPY30	ENSECAG00000019630	ENSG00000162961	DPY30	84661
CX594215	-0.39224	0.107897	0.257087	DPY30	ENSECAG00000019630	ENSG00000162961	DPY30	84661
CX594215	0.029635	0.820633	0.917256	DPY30	ENSECAG00000019630	ENSG00000162961	DPY30	84661
CX594216	0.0314775	0.663148	0.816672	#N/A	#N/A	#N/A	#N/A	#N/A
CX594218	-0.0105294	0.96291	0.985464	TBC1D25	ENSECAG00000023474	ENSG00000068354	TBC1D25	4943
CX594219	-0.0210274	0.710351	0.851546	#N/A	#N/A	#N/A	#N/A	#N/A
CX594220	0.0154156	0.827759	0.921625	0	ENSECAG00000008376	0	0	0
CX594221	-0.0125084	0.766591	0.886348	CD55	ENSECAG00000016667	ENSG00000196352	CD55	1604
CX594222	0.128287	0.0516898	0.161676	USP19	ENSECAG00000016554	ENSG00000172046	USP19	10869
CX594223	-0.0957609	0.0655514	0.189965	#N/A	#N/A	#N/A	#N/A	#N/A
CX594224	-0.0736755	0.431095	0.628573	#N/A	#N/A	#N/A	#N/A	#N/A
CX594225	-0.109732	0.145344	0.311955	0	ENSECAG00000013137	ENSG00000152102	AC009477.4	130074
CX594226	-0.376867	0.0750706	0.206056	#N/A	#N/A	#N/A	#N/A	#N/A
CX594227	0.10769	0.124284	0.282417	GMPR2	ENSECAG00000019714	ENSG00000100938	GMPR2	51292
CX594229	0.00246699	0.966204	0.986333	GEMIN6	ENSECAG00000007191	ENSG00000152147	GEMIN6	79833
CX594232	-0.290434	0.027326	0.10789	#N/A	#N/A	#N/A	#N/A	#N/A
CX594233	-0.160882	0.0888938	0.227012	SIN3A	ENSECAG00000024605	ENSG00000169375	SIN3A	25942
CX594233	-0.117644	0.0927223	0.233363	SIN3A	ENSECAG00000024605	ENSG00000169375	SIN3A	25942
CX594233	-0.0173423	0.92536	0.968831	SIN3A	ENSECAG00000024605	ENSG00000169375	SIN3A	25942
CX594234	0.109804	0.160931	0.333505	0	ENSECAG00000008087	0	0	0
CX594235	-0.499597	0.00609826	0.044047	#N/A	#N/A	#N/A	#N/A	#N/A
CX594237	-0.453491	0.0820435	0.217089	#N/A	#N/A	#N/A	#N/A	#N/A
CX594239	-0.0852432	0.404205	0.605567	#N/A	#N/A	#N/A	#N/A	#N/A
CX594240	-0.16034	0.208587	0.394878	#N/A	#N/A	#N/A	#N/A	#N/A
CX594243	0.0176725	0.743058	0.871974	CHRNA3	ENSECAG00000010412	ENSG00000080644	CHRNA3	1136
CX594244	-0.550813	7.993e-05	0.00467174	#N/A	#N/A	#N/A	#N/A	#N/A
CX594245	-0.326853	0.235395	0.427512	#N/A	#N/A	#N/A	#N/A	#N/A
CX594246	0.586781	0.000675912	0.0120135	#N/A	#N/A	#N/A	#N/A	#N/A
CX594246	0.0698744	0.712207	0.852717	#N/A	#N/A	#N/A	#N/A	#N/A
CX594247	0.284952	0.00654016	0.0457397	C2orf40	ENSECAG00000018633	ENSG00000119147	C2orf40	84417
CX594249	0.347153	0.000417207	0.00974484	THRAP4	ENSECAG00000019186	ENSG00000008838	THRAP4	9862
CX594250	0.447246	0.00934968	0.057007	#N/A	#N/A	#N/A	#N/A	#N/A
CX594251	0.464319	0.00156383	0.0199008	#N/A	#N/A	#N/A	#N/A	#N/A
CX594252	-0.0147074	0.805117	0.907419	#N/A	#N/A	#N/A	#N/A	#N/A
CX594254	0.670872	6.60904e-05	0.00439158	0	ENSECAG00000007611	ENSG00000203485	C14orf151.	64423 84800
CX594255	-0.0327016	0.630836	0.793843	UBAP2L	ENSECAG00000005014	ENSG00000143569	UBAP2L	9898
CX594256	0.489834	6.67304e-05	0.00439158	ACD	ENSECAG00000020293	ENSG00000102977	ACD	65057
CX594257	0.374378	0.00151267	0.0193924	#N/A	#N/A	#N/A	#N/A	#N/A
CX594258	0.112486	0.0591552	0.177393	SPG7	ENSECAG00000018645	ENSG00000197912	SPG7	6687
CX594259	0.0244375	0.845102	0.931027	DCPS	ENSECAG00000012956	ENSG00000110063	DCPS	28960
CX594260	0.272427	0.0115861	0.0642901	ABHD14B	ENSECAG00000022421	ENSG00000114779	ABHD14B	84836
CX594261	-0.280682	0.0248339	0.102038	#N/A	#N/A	#N/A	#N/A	#N/A
CX594262	-0.17912	0.0160372	0.0773384	#N/A	#N/A	#N/A	#N/A	#N/A
CX594264	-0.210073	0.195965	0.379689	#N/A	#N/A	#N/A	#N/A	#N/A
CX594265	-0.0739239	0.207792	0.394368	#N/A	#N/A	#N/A	#N/A	#N/A
CX594267	-0.0176432	0.738581	0.869549	GSPT1	ENSECAG00000021195	ENSG00000103342	GSPT1	2935
CX594269	0.502794	0.000231353	0.0074369	#N/A	#N/A	#N/A	#N/A	#N/A
CX594270	-0.151266	0.244396	0.436694	PSMD11	ENSECAG00000014306	ENSG00000108671	PSMD11	5717
CX594271	0.0912862	0.0869219	0.224627	COL9A3	ENSECAG00000023357	ENSG00000092758	COL9A3	1299
CX594273	0.0311251	0.770021	0.888837	KIAA1217	ENSECAG00000000015	ENSG00000120549	KIAA1217	56243
CX594274	0.0988383	0.157316	0.32888	NFE2L2	ENSECAG00000005675	ENSG00000116044	NFE2L2	4780
CX594275	0.0461836	0.480276	0.673562	#N/A	#N/A	#N/A	#N/A	#N/A
CX594276	0.060879	0.360052	0.559757	STK16	ENSECAG00000014093	ENSG00000115661	STK16	8576
CX594277	-0.0762737	0.369084	0.569226	Q8MKB8_HORSE	ENSECAG00000010610	0	0	0
CX594278	-0.635918	0.0380745	0.134	#N/A	#N/A	#N/A	#N/A	#N/A
CX594279	-0.22607	0.0259605	0.104609	#N/A	#N/A	#N/A	#N/A	#N/A
CX594280	0.126297	0.18736	0.36844	JAGN1	ENSECAG00000016539	ENSG00000171135	JAGN1	84522
CX594281	-0.515368	0.00397366	0.034868	#N/A	#N/A	#N/A	#N/A	#N/A
CX594284	-0.29646	0.0140689	0.0718409	#N/A	#N/A	#N/A	#N/A	#N/A
CX594285	-0.480334	0.000464424	0.0102759	#N/A	#N/A	#N/A	#N/A	#N/A
CX594286	0.62442	0.000200718	0.00685964	#N/A	#N/A	#N/A	#N/A	#N/A
CX594291	0.076102	0.237247	0.429082	EML1	ENSECAG00000019766	ENSG00000066629	EML1	2009
CX594292	-0.474348	0.00207361	0.0233491	#N/A	#N/A	#N/A	#N/A	#N/A
CX594293	0.117358	0.280327	0.477306	CENPP	ENSECAG00000019351	ENSG00000188312	CENPP	401541
CX594294	0.449436	0.00491788	0.0389911	GNL2	ENSECAG00000008068	ENSG00000134697	GNL2	29889
CX594295	0.32139	0.0236739	0.098963	SLC38A10	ENSECAG00000013118	ENSG00000157637	SLC38A10	124565
CX594296	0.115317	0.557811	0.734994	#N/A	#N/A	#N/A	#N/A	#N/A
CX594297	0.0611829	0.368918	0.569226	#N/A	#N/A	#N/A	#N/A	#N/A
CX594299	0.0539217	0.239992	0.431755	#N/A	#N/A	#N/A	#N/A	#N/A
CX594300	0.326123	0.00586192	0.0429287	RAB7A	ENSECAG00000012559	ENSG00000075785	RAB7A	7879
CX594301	0.320243	0.00129167	0.0175466	GNB2	ENSECAG00000017221	ENSG00000172354	GNB2	2783
CX594303	-0.137016	0.245104	0.437397	SEC24D	ENSECAG00000018309	ENSG00000150961	SEC24D	9871
CX594304	0.0878306	0.260508	0.454071	MTCH1	ENSECAG00000024883	ENSG00000137409	MTCH1	23787
CX594305	-0.583256	0.000316838	0.00846376	0	ENSECAG00000018522	0	0	0
CX594306	-0.082239	0.174713	0.3517	RG9MTD1	ENSECAG00000001533	ENSG00000174173	RG9MTD1	54931
CX594307	-0.356818	0.00661385	0.0460135	#N/A	#N/A	#N/A	#N/A	#N/A
CX594308	0.200726	0.0302156	0.115775	VARS	ENSECAG00000014620	ENSG00000204394	VARS	7407
CX594310	-0.323678	0.0809663	0.215409	#N/A	#N/A	#N/A	#N/A	#N/A
CX594311	-0.0184308	0.75116	0.877871	ENSA	ENSECAG00000017165	ENSG00000143420	ENSA	2029
CX594313	0.276713	0.0150145	0.0746478	#N/A	#N/A	#N/A	#N/A	#N/A
CX594314	-0.0875177	0.349313	0.549202	#N/A	#N/A	#N/A	#N/A	#N/A
CX594316	0.502113	6.47524e-05	0.00437978	ISLR	ENSECAG00000003606	ENSG00000129009	ISLR	3671
CX594317	-0.04738	0.312017	0.512227	#N/A	#N/A	#N/A	#N/A	#N/A
CX594318	-0.0172672	0.837904	0.927091	#N/A	#N/A	#N/A	#N/A	#N/A
CX594321	0.361967	0.000361319	0.00902371	LAMP1	ENSECAG00000017618	ENSG00000185896	LAMP1	3916
CX594322	-0.0210246	0.65926	0.814574	GNG10	ENSECAG00000012451	ENSG00000059769	GNG10	552891 548645 2790
CX594324	-0.0582096	0.492678	0.682601	#N/A	#N/A	#N/A	#N/A	#N/A
CX594326	0.115615	0.132518	0.294553	GRK5	ENSECAG00000023764	ENSG00000198873	GRK5	2869
CX594327	-0.280333	0.0702883	0.198725	#N/A	#N/A	#N/A	#N/A	#N/A
CX594329	-0.369901	0.0613283	0.181727	#N/A	#N/A	#N/A	#N/A	#N/A
CX594330	0.0511584	0.473565	0.668135	#N/A	#N/A	#N/A	#N/A	#N/A
CX594331	0.0404052	0.434251	0.631472	#N/A	#N/A	#N/A	#N/A	#N/A
CX594332	-0.146294	0.0302458	0.115827	PRPS1	ENSECAG00000024711	ENSG00000147224	PRPS1	5631 221823
CX594334	-0.130818	0.446522	0.642316	#N/A	#N/A	#N/A	#N/A	#N/A
CX594335	-0.174659	0.00417533	0.0356793	#N/A	#N/A	#N/A	#N/A	#N/A
CX594336	0.0264809	0.730314	0.864728	#N/A	#N/A	#N/A	#N/A	#N/A
CX594337	0.231338	0.0518897	0.162093	#N/A	#N/A	#N/A	#N/A	#N/A
CX594338	0.0712804	0.432277	0.629636	#N/A	#N/A	#N/A	#N/A	#N/A
CX594339	-0.265257	0.0196199	0.0878208	#N/A	#N/A	#N/A	#N/A	#N/A
CX594340	-0.0316658	0.431401	0.628925	SPATA7	ENSECAG00000010675	ENSG00000042317	SPATA7	55812
CX594341	0.381257	0.00349649	0.0322193	HYOU1	ENSECAG00000013080	ENSG00000149428	HYOU1	10525
CX594344	-0.41655	0.000492565	0.010521	#N/A	#N/A	#N/A	#N/A	#N/A
CX594346	0.466543	0.0015991	0.0200146	#N/A	#N/A	#N/A	#N/A	#N/A
CX594348	-0.173481	0.00735387	0.0488586	#N/A	#N/A	#N/A	#N/A	#N/A
CX594349	-0.0500737	0.320106	0.52069	#N/A	#N/A	#N/A	#N/A	#N/A
CX594350	-0.126363	0.179323	0.357692	PDE8A	ENSECAG00000007337	ENSG00000073417	PDE8A	5151
CX594351	0.768257	2.11545e-05	0.00267039	ATXN2L	ENSECAG00000007301	ENSG00000168488	ATXN2L	11273
CX594353	-0.325108	0.00399425	0.0349542	#N/A	#N/A	#N/A	#N/A	#N/A
CX594355	-0.0813902	0.505556	0.692659	#N/A	#N/A	#N/A	#N/A	#N/A
CX594356	0.241668	0.013756	0.0710664	Q5IF03_HORSE	ENSECAG00000019633	ENSG00000167779	IGFBP6	3489
CX594359	-0.0401867	0.206908	0.392995	CRYL1	ENSECAG00000005884	ENSG00000165475	CRYL1	51084
CX594360	-0.0146862	0.883607	0.950379	#N/A	#N/A	#N/A	#N/A	#N/A
CX594362	0.555455	3.63371e-05	0.00340646	STX5	ENSECAG00000008632	ENSG00000162236	STX5	6811
CX594363	0.0324649	0.418904	0.618106	C8orf40	ENSECAG00000000412	ENSG00000176209	C8orf40	114926
CX594367	-0.142756	0.276968	0.473592	#N/A	#N/A	#N/A	#N/A	#N/A
CX594368	0.366841	0.000381977	0.00930114	#N/A	#N/A	#N/A	#N/A	#N/A
CX594368	0.353248	0.00549059	0.041424	#N/A	#N/A	#N/A	#N/A	#N/A
CX594368	-0.020709	0.910985	0.961542	#N/A	#N/A	#N/A	#N/A	#N/A
CX594370	0.167768	0.0702449	0.19866	0	ENSECAG00000018215	0	0	0
CX594372	0.561304	1.53934e-05	0.00258503	0	ENSECAG00000017720	0	0	0
CX594373	0.134414	0.494804	0.68399	#N/A	#N/A	#N/A	#N/A	#N/A
CX594374	0.149628	0.0146547	0.0736952	AP3D1	ENSECAG00000014724	ENSG00000065000	AP3D1	8943
CX594375	-0.291071	0.00594735	0.0433139	#N/A	#N/A	#N/A	#N/A	#N/A
CX594376	0.158849	0.0978138	0.240755	SFRP4	ENSECAG00000011498	ENSG00000106483	SFRP4	6424
CX594377	0.253689	0.0230784	0.0976894	PRPF40B	ENSECAG00000020691	ENSG00000110844	PRPF40B	25766
CX594377	0.171305	0.114192	0.266941	PRPF40B	ENSECAG00000020691	ENSG00000110844	PRPF40B	25766
CX594377	0.0430337	0.260999	0.454683	PRPF40B	ENSECAG00000020691	ENSG00000110844	PRPF40B	25766
CX594378	-0.395042	0.0454359	0.149047	#N/A	#N/A	#N/A	#N/A	#N/A
CX594379	0.286838	0.00244816	0.0257229	NDUFB8	ENSECAG00000010039	ENSG00000166136	NDUFB8	4714
CX594381	-0.182979	0.199106	0.383639	GNB5	ENSECAG00000018384	ENSG00000069966	GNB5	10681
CX594384	0.630448	0.000466689	0.0102759	#N/A	#N/A	#N/A	#N/A	#N/A
CX594385	0.0529144	0.432509	0.629786	#N/A	#N/A	#N/A	#N/A	#N/A
CX594387	0.293433	0.012248	0.0661379	PPP1R7	ENSECAG00000017246	ENSG00000115685	PPP1R7	5510
CX594388	0.362375	0.00052311	0.0109065	SUMO3	ENSECAG00000001897	ENSG00000184900	SUMO3	6612 6613
CX594391	0.149525	0.011493	0.0641135	ALAD	ENSECAG00000015427	ENSG00000148218	ALAD	210
CX594392	-0.0564607	0.348015	0.547781	#N/A	#N/A	#N/A	#N/A	#N/A
CX594393	0.0785318	0.0846855	0.22102	#N/A	#N/A	#N/A	#N/A	#N/A
CX594394	-0.00868531	0.905206	0.959276	HNRNPR	ENSECAG00000013733	ENSG00000125944	HNRNPR	10236
CX594395	0.220524	0.174867	0.3517	#N/A	#N/A	#N/A	#N/A	#N/A
CX594396	-0.117336	0.0442593	0.146677	NP_001075375.1	ENSECAG00000012104	ENSG00000123610	TNFAIP6	7130
CX594398	-0.0405956	0.40081	0.602545	#N/A	#N/A	#N/A	#N/A	#N/A
CX594399	0.0182834	0.62594	0.791055	#N/A	#N/A	#N/A	#N/A	#N/A
CX594400	0.0823662	0.239007	0.43062	CMTM5	ENSECAG00000019773	ENSG00000166091	CMTM5	116173
CX594402	-0.118188	0.0222057	0.0951043	#N/A	#N/A	#N/A	#N/A	#N/A
CX594402	-0.0792262	0.191237	0.373575	#N/A	#N/A	#N/A	#N/A	#N/A
CX594402	0.00935736	0.939294	0.975551	#N/A	#N/A	#N/A	#N/A	#N/A
CX594403	-0.206763	0.0247845	0.101943	#N/A	#N/A	#N/A	#N/A	#N/A
CX594404	-0.0351481	0.683596	0.83203	COL6A3	ENSECAG00000020887	ENSG00000163359	COL6A3	1293
CX594405	-0.474994	0.00406831	0.0352252	#N/A	#N/A	#N/A	#N/A	#N/A
CX594407	-0.025635	0.639345	0.80067	LARP7	ENSECAG00000000834	ENSG00000174720	LARP7	51574
CX594408	-0.0631066	0.609333	0.777835	TIMP3_HORSE	ENSECAG00000018314	ENSG00000100234	TIMP3	7078
CX594412	0.339909	0.00178845	0.0213474	CD276	ENSECAG00000004386	ENSG00000103855	CD276	80381
CX594413	-0.159769	0.0129342	0.0684298	#N/A	#N/A	#N/A	#N/A	#N/A
CX594415	-0.0668718	0.427607	0.625734	#N/A	#N/A	#N/A	#N/A	#N/A
CX594416	-0.791571	0.000575402	0.0112528	#N/A	#N/A	#N/A	#N/A	#N/A
CX594417	0.261419	0.000240556	0.00758257	Q0QEQ7_HORSE	ENSECAG00000011931	ENSG00000138413	IDH1	3417
CX594418	-0.11002	0.189262	0.371431	EHBP1	ENSECAG00000009318	ENSG00000115504	EHBP1	23301
CX594419	0.205232	0.0100804	0.0591467	#N/A	#N/A	#N/A	#N/A	#N/A
CX594420	-0.828284	0.0001213	0.00547672	0	ENSECAG00000008215	0	0	0
CX594421	0.0213249	0.742209	0.871533	#N/A	#N/A	#N/A	#N/A	#N/A
CX594424	0.0637474	0.451277	0.646673	TRSPAP1	ENSECAG00000012980	ENSG00000180098	TRSPAP1	54952
CX594425	0.192509	0.0772198	0.209532	0	ENSECAG00000001230	ENSG00000204313	AP002956.1	283152
CX594426	-0.451462	0.0241142	0.100171	PCNP	ENSECAG00000009987	ENSG00000081154	PCNP	57092
CX594427	0.406109	0.00138865	0.018402	0	ENSECAG00000012389	ENSG00000172270	BSG	682
CX594428	-0.39367	0.00117962	0.016773	#N/A	#N/A	#N/A	#N/A	#N/A
CX594429	-0.124227	0.335863	0.536521	#N/A	#N/A	#N/A	#N/A	#N/A
CX594430	0.118637	0.155107	0.325942	#N/A	#N/A	#N/A	#N/A	#N/A
CX594431	-0.488002	0.0143612	0.0727394	#N/A	#N/A	#N/A	#N/A	#N/A
CX594432	-0.120125	0.0922203	0.23246	#N/A	#N/A	#N/A	#N/A	#N/A
CX594433	-0.0408948	0.477843	0.671697	UPF3B	ENSECAG00000016947	ENSG00000125351	UPF3B	65109
CX594436	-0.0283856	0.797618	0.903934	0	ENSECAG00000013376	0	0	0
CX594437	0.0771415	0.196525	0.38043	ILK	ENSECAG00000007599	ENSG00000166333	ILK	3611
CX594441	0.471589	0.00011394	0.00539974	STUB1	ENSECAG00000014495	ENSG00000103266	STUB1	10273
CX594442	0.0617532	0.356408	0.555872	#N/A	#N/A	#N/A	#N/A	#N/A
CX594443	-0.177665	0.282527	0.478991	#N/A	#N/A	#N/A	#N/A	#N/A
CX594444	-0.0489956	0.527464	0.710294	#N/A	#N/A	#N/A	#N/A	#N/A
CX594445	0.0547674	0.533706	0.715526	USP24	ENSECAG00000012932	ENSG00000162402	USP24	0
CX594447	-0.0267326	0.682595	0.831276	#N/A	#N/A	#N/A	#N/A	#N/A
CX594448	-0.177741	0.0835931	0.219579	C3orf10	ENSECAG00000017962	0	0	0
CX594449	0.17817	0.349094	0.549124	HINT2	ENSECAG00000000037	ENSG00000137133	HINT2	84681
CX594452	-0.0779637	0.192504	0.375448	#N/A	#N/A	#N/A	#N/A	#N/A
CX594453	0.0189429	0.700045	0.844135	#N/A	#N/A	#N/A	#N/A	#N/A
CX594453	0.0282457	0.871493	0.944618	#N/A	#N/A	#N/A	#N/A	#N/A
CX594454	0.565944	0.000170332	0.00640467	CREBBP	ENSECAG00000024766	ENSG00000005339	CREBBP	1387
CX594455	0.031694	0.548604	0.727819	ELMOD2	ENSECAG00000017466	ENSG00000179387	ELMOD2	255520
CX594456	0.463187	0.00563434	0.0420848	#N/A	#N/A	#N/A	#N/A	#N/A
CX594457	-0.319769	0.00471833	0.0382652	#N/A	#N/A	#N/A	#N/A	#N/A
CX594460	0.544023	0.000633407	0.0117003	0	ENSECAG00000010381	ENSG00000104969	SGTA	6449
CX594461	-0.315614	0.00822728	0.0525811	#N/A	#N/A	#N/A	#N/A	#N/A
CX594463	-0.18606	0.061766	0.182525	#N/A	#N/A	#N/A	#N/A	#N/A
CX594464	-0.39519	0.00681256	0.0467614	#N/A	#N/A	#N/A	#N/A	#N/A
CX594465	0.26163	0.00438555	0.0367813	CENPM	ENSECAG00000022914	ENSG00000100162	CENPM	79019
CX594466	0.0153668	0.81671	0.91497	#N/A	#N/A	#N/A	#N/A	#N/A
CX594467	0.00674127	0.890618	0.952629	EPB41L2	ENSECAG00000012838	ENSG00000079819	EPB41L2	2037
CX594468	-0.0480571	0.564868	0.740686	#N/A	#N/A	#N/A	#N/A	#N/A
CX594469	-0.0894303	0.24096	0.432857	#N/A	#N/A	#N/A	#N/A	#N/A
CX594470	0.102993	0.21284	0.400205	#N/A	#N/A	#N/A	#N/A	#N/A
CX594471	0.248279	0.000425797	0.00982765	#N/A	#N/A	#N/A	#N/A	#N/A
CX594472	-0.183745	0.0438705	0.146185	#N/A	#N/A	#N/A	#N/A	#N/A
CX594474	0.197305	0.0100693	0.0591467	NRP2	ENSECAG00000016824	ENSG00000118257	NRP2	8828
CX594476	0.274765	0.00438808	0.0367813	#N/A	#N/A	#N/A	#N/A	#N/A
CX594477	0.152909	0.167536	0.341954	ATP6V0D2	ENSECAG00000015484	ENSG00000147614	ATP6V0D2	245972
CX594478	0.239127	0.0599352	0.178796	#N/A	#N/A	#N/A	#N/A	#N/A
CX594480	0.183312	0.0873699	0.225034	CAPN6	ENSECAG00000010869	ENSG00000077274	CAPN6	827
CX594481	-0.0958331	0.19354	0.37664	#N/A	#N/A	#N/A	#N/A	#N/A
CX594482	0.247914	0.00282693	0.0281825	SIPA1L3	ENSECAG00000023553	ENSG00000105738	SIPA1L3	23094
CX594483	-0.0172352	0.727404	0.863311	#N/A	#N/A	#N/A	#N/A	#N/A
CX594484	-0.0858183	0.0951721	0.23723	#N/A	#N/A	#N/A	#N/A	#N/A
CX594485	-0.040046	0.317535	0.518489	ING4	ENSECAG00000024784	ENSG00000111653	ING4	51147
CX594486	-0.202071	0.0800406	0.213794	IFT52	ENSECAG00000020781	ENSG00000101052	IFT52	51098
CX594490	-0.0740037	0.174965	0.3517	#N/A	#N/A	#N/A	#N/A	#N/A
CX594493	0.100729	0.164252	0.337727	DIRC2	ENSECAG00000021542	ENSG00000138463	DIRC2	84925
CX594494	0.365647	0.00103274	0.0156193	#N/A	#N/A	#N/A	#N/A	#N/A
CX594496	-0.259232	0.0130709	0.0688538	#N/A	#N/A	#N/A	#N/A	#N/A
CX594497	-0.244781	0.0709926	0.20002	ATP1B3	ENSECAG00000019885	ENSG00000069849	ATP1B3	483
CX594498	0.0814914	0.177598	0.35557	MTHFSD	ENSECAG00000020910	ENSG00000103248	MTHFSD	64779
CX594501	-0.432654	0.0027505	0.0276755	CYP51A1	ENSECAG00000006455	ENSG00000001630	CYP51A1	1595
CX594502	0.206264	0.0201947	0.0894955	DUSP22	ENSECAG00000014558	ENSG00000112679	DUSP22	100134291 56940
CX594503	0.302749	0.000901237	0.014516	PDLIM7	ENSECAG00000022511	ENSG00000196923	PDLIM7	9260
CX594507	-0.0252411	0.755531	0.879574	STAU1	ENSECAG00000012894	ENSG00000124214	STAU1	6780
CX594508	0.492056	0.00603353	0.0437251	#N/A	#N/A	#N/A	#N/A	#N/A
CX594509	0.243749	0.0146699	0.0736952	UBA1	ENSECAG00000014002	ENSG00000130985	UBA1	7317
CX594510	-0.00896051	0.880509	0.948948	#N/A	#N/A	#N/A	#N/A	#N/A
CX594512	0.267812	0.0013	0.0175861	CDK2AP2	ENSECAG00000020079	ENSG00000167797	CDK2AP2	10263
CX594515	-0.127381	0.222282	0.411524	PSMA6	ENSECAG00000022437	0	0	0
CX594518	0.0382293	0.630528	0.793558	C20orf169	ENSECAG00000021199	ENSG00000198641	C20orf169	90196
CX594519	-0.366355	0.137021	0.300649	#N/A	#N/A	#N/A	#N/A	#N/A
CX594520	-0.0338815	0.54661	0.726625	#N/A	#N/A	#N/A	#N/A	#N/A
CX594522	-0.038385	0.332268	0.533073	#N/A	#N/A	#N/A	#N/A	#N/A
CX594523	0.105706	0.198013	0.382668	APP	ENSECAG00000021011	ENSG00000142192	APP	351
CX594524	-0.00378131	0.92682	0.969315	#N/A	#N/A	#N/A	#N/A	#N/A
CX594525	-0.43255	0.0413678	0.141043	#N/A	#N/A	#N/A	#N/A	#N/A
CX594526	-0.100686	0.0213841	0.0924053	FAM44A	ENSECAG00000010410	ENSG00000038219	FAM44A	259282
CX594527	-0.159179	0.0357627	0.129011	#N/A	#N/A	#N/A	#N/A	#N/A
CX594529	-0.0694698	0.301376	0.501007	#N/A	#N/A	#N/A	#N/A	#N/A
CX594530	0.207933	0.00936164	0.057007	#N/A	#N/A	#N/A	#N/A	#N/A
CX594531	-0.119571	0.633972	0.796349	YTHDF1	ENSECAG00000019475	ENSG00000149658	YTHDF1	54915
CX594532	-0.44141	0.015141	0.0749736	IPP	ENSECAG00000015694	ENSG00000197429	IPP	3652
CX594533	0.0448262	0.254473	0.446589	ATPAF2	ENSECAG00000019200	ENSG00000171953	ATPAF2	91647
CX594534	0.0226112	0.764179	0.885346	MED19	ENSECAG00000014051	ENSG00000156603	MED19	219541
CX594535	0.0211278	0.783581	0.896731	TTC9C	ENSECAG00000021356	ENSG00000162222	TTC9C	283237
CX594536	-0.10413	0.317142	0.518144	#N/A	#N/A	#N/A	#N/A	#N/A
CX594537	0.313352	0.038361	0.134585	#N/A	#N/A	#N/A	#N/A	#N/A
CX594537	-0.00796598	0.907297	0.960018	#N/A	#N/A	#N/A	#N/A	#N/A
CX594539	-0.0943595	0.0743992	0.205108	#N/A	#N/A	#N/A	#N/A	#N/A
CX594540	0.734959	2.06681e-05	0.00267039	DLX5	ENSECAG00000019565	ENSG00000105880	DLX5	1749
CX594544	-0.0682107	0.598468	0.769219	CBX1	ENSECAG00000008048	0	0	0
CX594545	-0.36102	0.0227649	0.0969101	#N/A	#N/A	#N/A	#N/A	#N/A
CX594547	-0.0992764	0.176703	0.354459	HEXB	ENSECAG00000011657	ENSG00000049860	HEXB	3074
CX594549	0.15496	0.0774077	0.209664	0	ENSECAG00000019269	0	0	0
CX594550	0.0591637	0.48452	0.676495	#N/A	#N/A	#N/A	#N/A	#N/A
CX594552	-0.210715	0.00347685	0.0320687	SNW1	ENSECAG00000005797	ENSG00000100603	SNW1	22938
CX594557	-0.135939	0.0862411	0.223582	C6orf168	ENSECAG00000016044	ENSG00000146267	C6orf168	84553
CX594558	-0.085344	0.292854	0.491544	C6orf62	ENSECAG00000000329	ENSG00000112308	C6orf62	81688
CX594559	-0.368311	0.0517963	0.161957	#N/A	#N/A	#N/A	#N/A	#N/A
CX594560	-0.1747	0.0405412	0.139432	#N/A	#N/A	#N/A	#N/A	#N/A
CX594566	0.00750869	0.909779	0.961224	0	ENSECAG00000015242	ENSG00000196531	NACAP1.	4666
CX594567	0.245029	0.00947072	0.0571592	WBSCR22	ENSECAG00000012489	ENSG00000071462	WBSCR22	114049
CX594568	-0.0251372	0.703097	0.84628	FAM55C	ENSECAG00000021396	ENSG00000144815	FAM55C	91775
CX594570	-0.272436	0.0176797	0.0821091	#N/A	#N/A	#N/A	#N/A	#N/A
CX594571	-0.0230339	0.692912	0.839215	0	ENSECAG00000007125	0	0	0
CX594572	0.0569137	0.296704	0.496204	TLN1	ENSECAG00000016464	ENSG00000137076	TLN1	7094
CX594573	-0.162153	0.0664027	0.19135	PSMD7	ENSECAG00000020408	ENSG00000103035	PSMD7	5713
CX594574	-0.0267537	0.648494	0.807096	#N/A	#N/A	#N/A	#N/A	#N/A
CX594577	0.155948	0.00945073	0.0571592	MRPS5	ENSECAG00000001234	ENSG00000144029	MRPS5	64969
CX594579	0.623569	0.000146153	0.00590935	KDELR1	ENSECAG00000012699	ENSG00000105438	KDELR1	10945
CX594581	0.0196597	0.629947	0.793236	HARS2	ENSECAG00000025075	ENSG00000125821	HARS2	92675
CX594582	-0.0576305	0.647807	0.806948	#N/A	#N/A	#N/A	#N/A	#N/A
CX594584	0.0473156	0.620547	0.786586	#N/A	#N/A	#N/A	#N/A	#N/A
CX594586	-0.727596	0.00513457	0.0399025	KLHL2	ENSECAG00000010727	ENSG00000109466	KLHL2	11275
CX594590	-0.298348	0.0374542	0.132849	CTNNB1	ENSECAG00000006949	ENSG00000168036	CTNNB1	1499
CX594591	-0.0255452	0.853537	0.935139	NOL5A	ENSECAG00000021299	ENSG00000101361	NOL5A	10528
CX594592	-0.0634121	0.4319	0.629369	0	ENSECAG00000022460	ENSG00000163714	AC018450.26	23350
CX594595	0.24048	0.00674014	0.0464143	INTS3	ENSECAG00000022270	ENSG00000143624	INTS3	65123
CX594598	0.183199	0.00874001	0.0546391	MAP3K11	ENSECAG00000010694	ENSG00000173327	MAP3K11	4296
CX594599	0.0425682	0.450426	0.646023	FAM62A	ENSECAG00000013110	ENSG00000139641	FAM62A	23344
CX594602	-0.0201489	0.772098	0.889669	#N/A	#N/A	#N/A	#N/A	#N/A
CX594603	0.293772	0.0420404	0.142624	0	ENSECAG00000002506	0	0	0
CX594605	-0.308586	0.0198237	0.0884889	CANX	ENSECAG00000003079	ENSG00000127022	CANX	821
CX594607	0.0354661	0.722516	0.859676	NP_001075249.1	ENSECAG00000018248	ENSG00000139329	LUM	4060
CX594610	0.508619	3.67828e-05	0.00341204	#N/A	#N/A	#N/A	#N/A	#N/A
CX594611	-0.0600279	0.296472	0.495987	C9orf167	ENSECAG00000017501	ENSG00000198113	C9orf167	54863
CX594613	0.231091	0.00410857	0.0354655	#N/A	#N/A	#N/A	#N/A	#N/A
CX594614	0.326574	0.00110594	0.0162472	0	ENSECAG00000003345	0	0	0
CX594615	-0.0852849	0.278476	0.475185	REPS1	ENSECAG00000016188	ENSG00000135597	REPS1	85021
CX594616	0.0603992	0.218313	0.407037	#N/A	#N/A	#N/A	#N/A	#N/A
CX594617	0.249413	0.00673192	0.0464097	PPP1R15A	ENSECAG00000010277	ENSG00000087074	PPP1R15A	23645
CX594618	-0.78719	0.0329534	0.122087	C2orf47	ENSECAG00000015073	ENSG00000162972	C2orf47	79568
CX594619	-0.5424	0.0392924	0.136653	#N/A	#N/A	#N/A	#N/A	#N/A
CX594620	0.10007	0.0205897	0.0907027	PARL	ENSECAG00000022422	ENSG00000175193	PARL	55486
CX594621	0.0759824	0.418301	0.617686	#N/A	#N/A	#N/A	#N/A	#N/A
CX594622	-0.232225	0.114974	0.267972	#N/A	#N/A	#N/A	#N/A	#N/A
CX594625	0.0941038	0.138145	0.302503	GALNT11	ENSECAG00000020636	ENSG00000178234	GALNT11	63917
CX594627	0.062935	0.281491	0.478001	#N/A	#N/A	#N/A	#N/A	#N/A
CX594629	0.369767	0.000355913	0.00895325	0	ENSECAG00000020292	ENSG00000103335	FAM38A.	9780
CX594630	0.0411082	0.53171	0.713931	PHF14	ENSECAG00000016040	ENSG00000106443	PHF14	9678
CX594631	-0.175267	0.0194451	0.0872791	#N/A	#N/A	#N/A	#N/A	#N/A
CX594632	0.462772	0.00147797	0.0191368	#N/A	#N/A	#N/A	#N/A	#N/A
CX594633	0.0275013	0.468044	0.662898	Q6X9X8_HORSE	ENSECAG00000024373	ENSG00000066422	ZBTB11	27107
CX594635	0.262104	0.0532989	0.165759	#N/A	#N/A	#N/A	#N/A	#N/A
CX594639	0.23894	0.000730606	0.0124929	#N/A	#N/A	#N/A	#N/A	#N/A
CX594640	-0.0324012	0.790759	0.900397	MYOC	ENSECAG00000010454	ENSG00000034971	MYOC	4653
CX594642	-0.0806394	0.483841	0.675933	RDX	ENSECAG00000002920	ENSG00000137710	RDX	5962
CX594643	0.00900198	0.847931	0.932044	SLAIN2	ENSECAG00000023466	ENSG00000109171	SLAIN2	57606
CX594645	-0.386579	0.0358429	0.129252	#N/A	#N/A	#N/A	#N/A	#N/A
CX594646	0.199697	0.00115216	0.0166006	0	ENSECAG00000006668	0	0	0
CX594649	0.0125294	0.84786	0.932044	#N/A	#N/A	#N/A	#N/A	#N/A
CX594654	-0.236571	0.00979894	0.0582672	PJA1	ENSECAG00000005065	ENSG00000181191	PJA1	64219
CX594655	0.274477	0.00526562	0.0404032	SDHC	ENSECAG00000014215	ENSG00000143252	SDHC	642502 6391
CX594656	0.0802449	0.0665985	0.191744	NR2C1	ENSECAG00000000645	ENSG00000120798	NR2C1	7181
CX594657	0.00115723	0.978825	0.991016	SRPX	ENSECAG00000018935	ENSG00000101955	SRPX	8406
CX594658	0.207191	0.0271956	0.107633	OGFOD1	ENSECAG00000007486	ENSG00000087263	OGFOD1	55239
CX594659	0.210289	0.0580482	0.175167	AEBP1	ENSECAG00000019884	ENSG00000106624	AEBP1	165
CX594659	0.0907187	0.279547	0.476429	AEBP1	ENSECAG00000019884	ENSG00000106624	AEBP1	165
CX594661	0.103856	0.0852642	0.221933	#N/A	#N/A	#N/A	#N/A	#N/A
CX594662	-0.178423	0.0374327	0.132849	#N/A	#N/A	#N/A	#N/A	#N/A
CX594667	-0.192616	0.054644	0.169011	#N/A	#N/A	#N/A	#N/A	#N/A
CX594668	0.344091	0.00164094	0.0202383	#N/A	#N/A	#N/A	#N/A	#N/A
CX594668	0.0460355	0.472052	0.666733	#N/A	#N/A	#N/A	#N/A	#N/A
CX594669	-0.118827	0.170597	0.3456	0	ENSECAG00000020253	0	0	0
CX594670	-0.157032	0.139876	0.304513	#N/A	#N/A	#N/A	#N/A	#N/A
CX594670	-0.00289724	0.968181	0.986449	#N/A	#N/A	#N/A	#N/A	#N/A
CX594671	0.395233	0.0101723	0.0594705	#N/A	#N/A	#N/A	#N/A	#N/A
CX594672	0.0118376	0.919241	0.965384	#N/A	#N/A	#N/A	#N/A	#N/A
CX594674	-0.0507317	0.886626	0.951526	HOXD9	ENSECAG00000021845	ENSG00000128709	HOXD9	3235
CX594676	-0.00660232	0.900301	0.957621	HINT1	ENSECAG00000023180	ENSG00000169567	HINT1	3094
CX594677	0.0811305	0.487586	0.678939	PSENEN	ENSECAG00000007689	ENSG00000205155	PSENEN	55851
CX594678	-0.27869	0.0256923	0.104051	#N/A	#N/A	#N/A	#N/A	#N/A
CX594679	-0.412143	0.00290979	0.028773	ANKMY2	ENSECAG00000014046	ENSG00000106524	ANKMY2	57037
CX594680	0.11804	0.101922	0.247088	#N/A	#N/A	#N/A	#N/A	#N/A
CX594683	-0.118199	0.0634227	0.185034	BXDC2	ENSECAG00000000377	ENSG00000113460	BXDC2	55299
CX594684	-0.0798293	0.230757	0.422317	USP34	ENSECAG00000022272	ENSG00000115464	USP34	9736
CX594687	-0.486818	0.075822	0.20751	EIF4E	ENSECAG00000006472	ENSG00000151247	EIF4E	100131693 1977
CX594690	-0.0906836	0.34222	0.54181	BAT5	ENSECAG00000013375	ENSG00000204427	BAT5	7920
CX594691	0.0653928	0.366872	0.567106	#N/A	#N/A	#N/A	#N/A	#N/A
CX594694	0.167044	0.00913487	0.0563968	SIVA1	ENSECAG00000007350	ENSG00000184990	SIVA1	10572
CX594695	-0.224578	0.0126913	0.0674378	NDUFA10	ENSECAG00000021275	ENSG00000130414	NDUFA10	4705
CX594697	-0.485398	0.0454486	0.149047	CCDC91	ENSECAG00000014912	ENSG00000123106	CCDC91	55297
CX594698	-0.143155	0.395198	0.59752	#N/A	#N/A	#N/A	#N/A	#N/A
CX594700	-0.178812	0.143752	0.309835	#N/A	#N/A	#N/A	#N/A	#N/A
CX594701	-0.124034	0.0920198	0.232085	SSH3BP	ENSECAG00000015467	ENSG00000136754	SSH3BP	10006
CX594702	-0.233292	0.110779	0.26166	ACSF2	ENSECAG00000019245	ENSG00000167107	ACSF2	80221
CX594703	-0.405543	0.0973445	0.240313	#N/A	#N/A	#N/A	#N/A	#N/A
CX594704	-0.0218094	0.714418	0.854346	Q95M78_HORSE	ENSECAG00000014446	ENSG00000115306	SPTBN1	6711
CX594705	-0.281204	0.144913	0.311238	SERINC3	ENSECAG00000017954	ENSG00000132824	SERINC3	10955
CX594706	0.176168	0.00581679	0.0427032	CHCHD8	ENSECAG00000022111	ENSG00000181924	CHCHD8	51287
CX594707	0.33272	0.00073923	0.0125656	CLINT1	ENSECAG00000009181	ENSG00000113282	CLINT1	9685
CX594708	0.0393627	0.40431	0.605567	#N/A	#N/A	#N/A	#N/A	#N/A
CX594710	0.202145	0.00673274	0.0464097	TMEM139	ENSECAG00000003704	ENSG00000178826	TMEM139	135932
CX594711	-0.0756889	0.190673	0.372923	#N/A	#N/A	#N/A	#N/A	#N/A
CX594712	0.1279	0.0598183	0.178706	#N/A	#N/A	#N/A	#N/A	#N/A
CX594716	0.186166	0.032835	0.121833	COL6A2	ENSECAG00000019436	ENSG00000142173	COL6A2	1292
CX594719	-0.242955	0.0162117	0.0779378	MPHOSPH6	ENSECAG00000019388	ENSG00000135698	MPHOSPH6	10200
CX594720	-0.00454309	0.966485	0.986333	#N/A	#N/A	#N/A	#N/A	#N/A
CX594722	-0.27811	0.044081	0.146535	CYB5_HORSE	ENSECAG00000017581	0	0	0
CX594724	0.0131677	0.85434	0.935163	PPFIBP2	ENSECAG00000012953	ENSG00000166387	PPFIBP2	8495
CX594724	0.00182208	0.980103	0.991336	PPFIBP2	ENSECAG00000012953	ENSG00000166387	PPFIBP2	8495
CX594725	0.458303	1.85741e-05	0.00267039	AARSD1	ENSECAG00000009275	ENSG00000108825	AARSD1	80755
CX594726	0.00754834	0.919284	0.965384	EMB	ENSECAG00000000794	ENSG00000170571	EMB	133418
CX594727	-0.113681	0.292304	0.491028	#N/A	#N/A	#N/A	#N/A	#N/A
CX594728	0.049371	0.515678	0.701497	0	ENSECAG00000009752	0	0	0
CX594729	-0.0746242	0.149177	0.317483	#N/A	#N/A	#N/A	#N/A	#N/A
CX594734	-0.0249541	0.7402	0.870596	GOLGA5	ENSECAG00000010430	ENSG00000066455	GOLGA5	9950
CX594735	-0.0692705	0.225726	0.41616	#N/A	#N/A	#N/A	#N/A	#N/A
CX594736	-0.136898	0.169079	0.343665	GATC	ENSECAG00000011118	ENSG00000111780	GATC	283459
CX594737	-0.0486802	0.674258	0.824206	#N/A	#N/A	#N/A	#N/A	#N/A
CX594738	-0.245558	0.32615	0.526379	PGAP1	ENSECAG00000019980	ENSG00000197121	PGAP1	80055
CX594740	0.0259083	0.645024	0.804812	FBP1	ENSECAG00000021586	ENSG00000165140	FBP1	2203
CX594742	-0.0929299	0.233549	0.424951	#N/A	#N/A	#N/A	#N/A	#N/A
CX594743	-0.125696	0.0934846	0.234736	#N/A	#N/A	#N/A	#N/A	#N/A
CX594744	0.65613	0.00122085	0.0169389	RNF19B	ENSECAG00000012263	ENSG00000116514	RNF19B	127544
CX594745	-0.150084	0.125048	0.283711	RSBN1L	ENSECAG00000002691	ENSG00000187257	RSBN1L	222194
CX594746	0.502554	0.000524188	0.0109065	CIZ1	ENSECAG00000007116	ENSG00000148337	CIZ1	25792
CX594749	0.0918088	0.0468146	0.152093	0	ENSECAG00000012046	0	0	0
CX594786	0.161231	0.0801246	0.213826	DNPEP	ENSECAG00000021601	ENSG00000123992	DNPEP	23549
CX594826	-0.0627194	0.535343	0.716504	#N/A	#N/A	#N/A	#N/A	#N/A
CX594827	-0.0797773	0.360698	0.560319	#N/A	#N/A	#N/A	#N/A	#N/A
CX594828	-0.492042	9.07047e-05	0.00499132	SETD2	ENSECAG00000009721	ENSG00000181555	SETD2	29072
CX594829	0.599024	0.000100729	0.00516426	BAIAP2	ENSECAG00000022150	ENSG00000175866	BAIAP2	10458
CX594830	-0.065641	0.182938	0.362452	#N/A	#N/A	#N/A	#N/A	#N/A
CX594831	-0.256386	0.00312101	0.0300976	CNOT7	ENSECAG00000005798	ENSG00000198791	CNOT7	29883
CX594832	-0.124372	0.0472019	0.15279	#N/A	#N/A	#N/A	#N/A	#N/A
CX594833	0.710063	3.60764e-05	0.00340646	LAMP2	ENSECAG00000018467	ENSG00000005893	LAMP2	3920
CX594834	0.00268441	0.93434	0.973416	#N/A	#N/A	#N/A	#N/A	#N/A
CX594835	-0.260413	0.443198	0.639431	#N/A	#N/A	#N/A	#N/A	#N/A
CX594836	-0.0874456	0.112034	0.263704	#N/A	#N/A	#N/A	#N/A	#N/A
CX594837	0.00162182	0.983393	0.99308	#N/A	#N/A	#N/A	#N/A	#N/A
CX594838	0.175103	0.20079	0.385054	0	ENSECAG00000003332	0	0	0
CX594841	-0.0129728	0.834314	0.925504	CRNKL1	ENSECAG00000022215	ENSG00000101343	CRNKL1	51340
CX594842	-0.132494	0.333769	0.534513	RB1CC1	ENSECAG00000017579	ENSG00000023287	RB1CC1	9821
CX594845	0.156785	0.0109952	0.0627483	#N/A	#N/A	#N/A	#N/A	#N/A
CX594847	-0.0148664	0.84256	0.92953	#N/A	#N/A	#N/A	#N/A	#N/A
CX594849	-0.0553772	0.45904	0.655003	#N/A	#N/A	#N/A	#N/A	#N/A
CX594850	0.354072	0.000465299	0.0102759	#N/A	#N/A	#N/A	#N/A	#N/A
CX594851	-0.102001	0.0882058	0.226319	#N/A	#N/A	#N/A	#N/A	#N/A
CX594852	-0.0741278	0.400089	0.601832	#N/A	#N/A	#N/A	#N/A	#N/A
CX594853	-0.624006	0.112901	0.264787	#N/A	#N/A	#N/A	#N/A	#N/A
CX594855	0.0165413	0.781149	0.894718	SNUPN	ENSECAG00000017726	ENSG00000169371	SNUPN	10073
CX594856	0.199511	0.0728827	0.202966	MYH3	ENSECAG00000025060	ENSG00000109063	MYH3	4621
CX594857	0.115902	0.538572	0.719178	VPRBP	ENSECAG00000000392	ENSG00000145041	VPRBP	9730
CX594859	0.0556068	0.471717	0.666646	#N/A	#N/A	#N/A	#N/A	#N/A
CX594860	0.0246083	0.841433	0.929306	#N/A	#N/A	#N/A	#N/A	#N/A
CX594861	0.12703	0.118846	0.274109	TINF2	ENSECAG00000013791	ENSG00000092330	TINF2	26277
CX594862	-0.0511841	0.370614	0.570659	OMD	ENSECAG00000014287	ENSG00000127083	OMD	4958
CX594863	0.187649	0.00652742	0.0457389	#N/A	#N/A	#N/A	#N/A	#N/A
CX594868	0.314589	0.0123281	0.0664135	CGNL1	ENSECAG00000011325	ENSG00000128849	CGNL1	84952
CX594870	-0.0950688	0.162596	0.336019	#N/A	#N/A	#N/A	#N/A	#N/A
CX594871	-0.0453771	0.572135	0.746518	OMA1	ENSECAG00000009131	ENSG00000162600	OMA1	115209
CX594875	0.131283	0.303829	0.503452	RBM17	ENSECAG00000008939	ENSG00000134453	RBM17	84991
CX594876	0.120804	0.269666	0.466196	CSDA	ENSECAG00000013777	ENSG00000060138	CSDA	8531
CX594877	0.26777	0.0211476	0.0919132	EIF3K	ENSECAG00000012822	ENSG00000178982	EIF3K	27335
CX594879	-0.0468548	0.539951	0.720625	LSM1	ENSECAG00000010461	ENSG00000175324	LSM1	27257
CX594880	0.267889	0.00547894	0.0413681	IPO4	ENSECAG00000009909	ENSG00000196497	IPO4	79711
CX594881	0.0997868	0.338276	0.538543	#N/A	#N/A	#N/A	#N/A	#N/A
CX594883	0.0567363	0.47591	0.669691	C16orf74	ENSECAG00000011707	ENSG00000154102	C16orf74	404550
CX594884	-0.217145	0.000975093	0.0151436	0	ENSECAG00000023598	0	0	0
CX594885	0.19645	0.0307583	0.117117	RPL8	ENSECAG00000008403	0	0	0
CX594886	0.376308	0.0032474	0.0308281	NFIC	ENSECAG00000008134	ENSG00000141905	NFIC	4782
CX594887	0.129467	0.0852134	0.221919	#N/A	#N/A	#N/A	#N/A	#N/A
CX594888	-0.204794	0.170506	0.3456	#N/A	#N/A	#N/A	#N/A	#N/A
CX594889	0.142471	0.0162943	0.0782189	BAT2	ENSECAG00000020637	ENSG00000204469	BAT2	7916
CX594891	-0.0496359	0.405407	0.606647	#N/A	#N/A	#N/A	#N/A	#N/A
CX594892	-0.14475	0.363531	0.563283	#N/A	#N/A	#N/A	#N/A	#N/A
CX594893	0.0344939	0.817938	0.915716	FMNL1	ENSECAG00000022527	ENSG00000184922	FMNL1	752
CX594894	-0.165183	0.163314	0.336722	#N/A	#N/A	#N/A	#N/A	#N/A
CX594895	-0.142094	0.0696453	0.197225	UAP1	ENSECAG00000022006	ENSG00000117143	UAP1	6675
CX594896	-0.107786	0.362609	0.562211	#N/A	#N/A	#N/A	#N/A	#N/A
CX594898	-0.191117	0.215487	0.40339	#N/A	#N/A	#N/A	#N/A	#N/A
CX594899	0.728161	3.03634e-06	0.00134427	Q95M92_HORSE	ENSECAG00000007644	ENSG00000067225	PKM2	5315 652797
CX594902	-0.170285	0.0118207	0.0651177	#N/A	#N/A	#N/A	#N/A	#N/A
CX594903	-0.0989677	0.106387	0.254902	#N/A	#N/A	#N/A	#N/A	#N/A
CX594905	0.198264	0.0147521	0.0738364	#N/A	#N/A	#N/A	#N/A	#N/A
CX594907	0.423753	0.00036744	0.00908474	MDFI	ENSECAG00000014590	ENSG00000112559	MDFI	4188
CX594908	-0.521481	0.0111436	0.0631772	#N/A	#N/A	#N/A	#N/A	#N/A
CX594909	-0.0107882	0.781159	0.894718	DAAM1	ENSECAG00000009258	ENSG00000100592	DAAM1	23002
CX594910	0.206847	0.147833	0.315144	TESK1	ENSECAG00000000204	ENSG00000107140	TESK1	7016
CX594911	-0.118425	0.201781	0.386309	C1orf25	ENSECAG00000020999	ENSG00000121486	C1orf25	81627
CX594913	-0.00681747	0.894735	0.954732	#N/A	#N/A	#N/A	#N/A	#N/A
CX594914	0.145172	0.140135	0.304735	#N/A	#N/A	#N/A	#N/A	#N/A
CX594916	0.441932	0.000376129	0.00920476	CA11	ENSECAG00000018341	ENSG00000063180	CA11	770
CX594917	0.283128	0.000685689	0.0120553	0	ENSECAG00000005816	0	0	0
CX594919	-0.0571567	0.769791	0.888782	APOD	ENSECAG00000022047	ENSG00000189058	APOD	347
CX594920	0.220946	0.127603	0.287231	#N/A	#N/A	#N/A	#N/A	#N/A
CX594921	-0.0714532	0.354492	0.554319	#N/A	#N/A	#N/A	#N/A	#N/A
CX594922	0.607431	0.000369359	0.00908474	#N/A	#N/A	#N/A	#N/A	#N/A
CX594923	-0.0409916	0.345643	0.545634	0	ENSECAG00000009904	0	0	0
CX594924	0.099808	0.369435	0.569441	BET1L	ENSECAG00000006525	ENSG00000177951	BET1L	51272
CX594926	-0.113215	0.121259	0.277962	C8orf45	ENSECAG00000018781	ENSG00000178460	C8orf45	157777
CX594930	-0.0841692	0.358396	0.557834	MXRA8	ENSECAG00000020731	ENSG00000162576	MXRA8	54587
CX594931	0.00755689	0.888584	0.951877	#N/A	#N/A	#N/A	#N/A	#N/A
CX594932	-0.601092	0.00300662	0.0293432	#N/A	#N/A	#N/A	#N/A	#N/A
CX594933	0.0313744	0.584094	0.757131	#N/A	#N/A	#N/A	#N/A	#N/A
CX594934	-0.099564	0.249347	0.44141	#N/A	#N/A	#N/A	#N/A	#N/A
CX594936	-0.191553	0.311025	0.511475	MRPL1	ENSECAG00000024511	ENSG00000169288	MRPL1	65008
CX594937	-0.579321	0.000764257	0.0129234	#N/A	#N/A	#N/A	#N/A	#N/A
CX594939	-0.0393503	0.61902	0.785161	RAB2B	ENSECAG00000006219	ENSG00000129472	RAB2B	84932
CX594941	-0.315266	0.054677	0.169011	0	ENSECAG00000016305	ENSG00000119596	YLPM1.	0
CX594943	-0.199897	0.0354795	0.128322	#N/A	#N/A	#N/A	#N/A	#N/A
CX594944	-0.220188	0.345179	0.545078	0	ENSECAG00000009658	ENSG00000182979	MTA1	9112
CX594945	0.255811	0.0158912	0.077005	RRBP1	ENSECAG00000014760	ENSG00000125844	RRBP1	6238
CX594949	-0.351165	0.0224119	0.0957756	#N/A	#N/A	#N/A	#N/A	#N/A
CX594952	-0.570538	0.0265702	0.106109	Q95MB9_HORSE	ENSECAG00000021201	ENSG00000125845	BMP2	650
CX594956	0.0478928	0.429508	0.627479	SAT1	ENSECAG00000021968	ENSG00000130066	SAT1	6303
CX594957	-0.134132	0.0760005	0.207526	#N/A	#N/A	#N/A	#N/A	#N/A
CX594958	0.860075	0.000110489	0.00532752	#N/A	#N/A	#N/A	#N/A	#N/A
CX594961	-0.49277	0.000123142	0.00547672	CAP1	ENSECAG00000024658	ENSG00000131236	CAP1	10487
CX594962	-0.228213	0.00132254	0.0177676	#N/A	#N/A	#N/A	#N/A	#N/A
CX594963	0.0961295	0.211199	0.398041	RPS9	ENSECAG00000020316	0	0	0
CX594969	0.240236	0.0152727	0.075396	#N/A	#N/A	#N/A	#N/A	#N/A
CX594970	0.101906	0.30261	0.502115	Q5J7Z4_HORSE	ENSECAG00000009473	ENSG00000113580	NR3C1	2908
CX594971	0.233015	0.0447327	0.147794	IDH2	ENSECAG00000007105	ENSG00000182054	IDH2	3418
CX594972	-0.0738076	0.331144	0.531765	SMARCA5	ENSECAG00000002676	ENSG00000153147	SMARCA5	8467
CX594976	-0.033678	0.782032	0.895064	HOXA11	ENSECAG00000013229	ENSG00000005073	HOXA11	3207
CX594977	0.0463976	0.715143	0.854571	TENC1	ENSECAG00000010909	ENSG00000111077	TENC1	23371
CX594980	0.141315	0.176933	0.354667	FHL1	ENSECAG00000025020	ENSG00000022267	FHL1	2273
CX594981	-0.83041	2.1385e-05	0.00267039	#N/A	#N/A	#N/A	#N/A	#N/A
CX594982	-0.189441	0.246188	0.438343	#N/A	#N/A	#N/A	#N/A	#N/A
CX594983	0.159091	0.210746	0.397264	PDIA6	ENSECAG00000022717	ENSG00000143870	PDIA6	10130
CX594984	-0.320092	0.173656	0.350334	PSMD10	ENSECAG00000020803	0	0	0
CX594986	-0.0177618	0.836409	0.926174	REEP3	ENSECAG00000019662	ENSG00000165476	REEP3	221035
CX594987	-0.24352	0.0297488	0.114349	#N/A	#N/A	#N/A	#N/A	#N/A
CX594988	-0.0123313	0.92012	0.965833	PIK3R4	ENSECAG00000018119	ENSG00000196455	PIK3R4	30849
CX594989	0.330374	0.00238399	0.0255195	C21orf33	ENSECAG00000023406	ENSG00000160221	C21orf33	8209
[truncated: 7,577 more rows]
