# Supplementary material for: Transcriptional adaptations following exercise in Thoroughbred horse skeletal muscle highlights molecular mechanisms that lead to muscle hypertrophy
Source: BMC Genomics. 2009 Dec 30;10:638. doi: 10.1186/1471-2164-10-638 (PMC2812474; doi:10.1186/1471-2164-10-638)
Supplement: Additional file 4 — Genes differentially expressed in KEGG pathways over-represented at T2. [file 1471-2164-10-638-S4.XLS]

## Sheet: Sheet1
KEGG ID	Term	No. genes	P	Fold Enrichment	Genes
hsa04010	MAPK signaling pathway	13	0.0600546	1.68802	RRAS, NR4A1, TGFB1, RPS6KA4, MAP4K2, GADD45B, JUN, MAPK7, PLA2G2A, NFATC2, GADD45A, PDGFRA, DUSP1,
hsa04510	Focal adhesion	17	0.0989918	1.44623	ZYX, CCND2, COL6A1, JUN, COMP, ITGB1, PAK6, VEGFB, CHAD, TLN1, MYL9, PDGFRA, VASP, PIK3CB, ACTN1, LAMB2, COL11A2,
hsa04115	p53 signaling pathway	5	0.162619	2.24282	GADD45A, CCND2, TSC2, GADD45B, BAX,
hsa00590	Arachidonic acid metabolism	3	0.182443	3.70066	GPX3, PLA2G2A, PTGES2,
hsa04910	Insulin signaling pathway	9	0.182714	1.586	PRKCZ, EIF4EBP1, PKM2, ARAF, TSC2, PTPN1, PIK3CB, SREBF1, CALM3,
hsa05211	Renal cell carcinoma	7	0.197537	1.72697	TGFB1, ARAF, PIK3CB, JUN, VEGFB, PAK6, CREBBP,
hsa04670	Leukocyte transendothelial migration	7	0.233159	1.64474	CYBB, THY1, PIK3CB, VASP, ACTN1, ITGB1, MYL9,
hsa04150	mTOR signaling pathway	4	0.264635	2.19298	EIF4EBP1, TSC2, PIK3CB, VEGFB,
hsa00720	Reductive carboxylate cycle (CO2 fixation)	3	0.265185	2.96053	IDH1, ACO2, IDH2,
hsa04930	Type II diabetes mellitus	3	0.265185	2.96053	PRKCZ, PKM2, PIK3CB,
