# Supplementary material for: Transcriptional adaptations following exercise in Thoroughbred horse skeletal muscle highlights molecular mechanisms that lead to muscle hypertrophy
Source: BMC Genomics. 2009 Dec 30;10:638. doi: 10.1186/1471-2164-10-638 (PMC2812474; doi:10.1186/1471-2164-10-638)
Supplement: Additional file 5 — Equine oligonucleotide primers used for real time qRT-PCR. [file 1471-2164-10-638-S5.XLS]

## Sheet: Sheet1
Genes	Forward Primer	Reverse Primer	Amplicon length
ATF4	AGAAGGTGGCCTGAAGGAGT	GACGAGGGAGTCGAAAGGAT	103
BHLHE40	CAGCTTCATGAACCCAGACA	GGATCTGCTTCAGAGCTTGG	122
CALM3	AGCACTTGGTGGACTCCTTG	AAATGCCTGACTGTGCTCAA	108
CRTC2	CCCAACCCTCAGGACACTTA	GCTTCAGCAAATGCTTGTCA	142
HSPA1A	CGTACGCGTTCAACATGAAG	ATCACCTCCTGGCATTTGTC	100
NSUN6	GCGGGTTTCATGAATAAGGA	TGTGAATGATGGAGGGTGTG	105
PKM2	GGAATGAATGTGGCTCGTCT	CGGTAGAGAATGGGGTCAGA	112
PIGO	CCCTGGTCCTTTTACTGTGC	GCCAATGGATAGCTGGAAAG	110
PFKFB3	AAAGCTGCCTGATTGAAAGC	TTCAGGGGGTGAGAGTCAAC	117
DACT3	GACCTTGCTTCTGACCTTCG	GCAGATGAACGGAAAAAGGA	91
HPRT	AATTATGGACAGGACTGAACGG	ATAATCCAGCAGGTCAGCAAAG	131
GAPDH	TGTGGTTAACCCTCCGACTC	AAGGGATGGTCCCAGGTTAC	143
FOS	GGAATTAACCTGGTGCTGGA	TGGTCATTGCTAATCAGAACACA	105
